# Supplementary material for: Spatial epidemiology of acute respiratory infections in children under 5 years and associated risk factors in India: District-level analysis of health, household, and environmental datasets
Source: Front Public Health. 2022 Dec 13;10:906248. doi: 10.3389/fpubh.2022.906248 (PMC9792853; doi:10.3389/fpubh.2022.906248)
Supplement: Supplementary file 3 [file Table_2.XLSX]

## Sheet: Sheet1
District_ID	Dist_Name	State_Name	State_Id	ari_mean	ARI_Per	pm_2.5	diar_p	lbw_p	immu_p	mot_smok_p	mot_bmi_mean	unclean _fl_use_p	Tobacco_Me_p	Tobacco_wo_p	poor_house_p	mont_BF_median	rural_res	HH_size_mean	IILL_p	sanitation_p	child_tot_m	V1	mot_mean_edu_m	sc_st_p	TOT_P	Per_ST	Per_Agri	Per_AL	Per_M_Agri	ARI_Per	Pop_Den	pm2.5	drink_wate	cleanfuel	healthsche	Child_anae	Child_immu	Child_BCG	Child_poli	Child_DPT	Child_meas	Child_HepB	Child_vita	Res	NT_EBF
1	kupwara	Jammu & Kashmir	1	0.0794874	7.94874	39	12.4184	9.82473	77.8	0.467199	22.0606	58.5053	47	6.9	50.3249	20	1	7.07688	49.5	38.4	3.00381		5.6198	11.1815	870354	8.1	10.5	6.5	16.1	8	415.6	39	89.2	48.6	2.3	75.2	77.8	98.1	86.2	88.9	87.8	74.8	70.4	0.rural	17.05
2	badgam	Jammu & Kashmir	1	0.0891607	8.91607	44.3	4.65885	11.6447	87.5	0.939128	23.7985	42.1075	42.1	6.5	29.8444	20	1	7.11005	55.5	50	2.14648		4.96341	1.81095	753745	3.2	12.2	4.9	17.4	8.9	565.6	44.3	96.8	61.8	3.1	71.3	87.5	96.4	88.5	97.7	96.7	87.9	63.8	0.rural	17.8
3	leh	Jammu & Kashmir	1	0.0043725	0.43725	10	1.98965	6.00477	82	0	22.9794	11.2611	20	0	23.9353	19	0	5.19453	29.8	16.7	1.9705		7.94013	81.525	133487	71.8	16.9	1.2	13.4	0.4	1.6	10	70.9	87.7	2.6	95.8	82	97.9	87.4	89.8	91.4	85.2	67.8	1.urban	20.96
4	kargil	Jammu & Kashmir	1	0.0149344	1.49344	18.7	4.09789	7.54533	81.9	0	22.0254	53.2614	23.1	0	64.4256	17	1	7.05025	38.8	16.5	2.70344		7.55347	89.3731	140802	86.9	8.5	2.7	7.9	1.5	9.1	18.7	86.7	43.8	1.9	87.6	81.9	98.9	86.5	89.7	92.9	79.4	69	0.rural	13.79
5	punch	Jammu & Kashmir	1	0.0348951	3.48951	34.2	2.86611	11.5707	84.2	0.888919	22.4965	81.0497	28.8	1.1	45.0728	14	1	6.65794	45.1	54.7	2.61413		6.30025	45.6758	476835	36.9	18	6.6	24.7	3.5	192	34.2	74.4	22.5	6.5	51.5	84.2	97.8	90.8	91.9	89.2	88.2	80.7	0.rural	20.31
6	rajouri	Jammu & Kashmir	1	0.0565583	5.65583	34.9	5.58566	9.72826	44.5	0	21.9498	73.3747	39.1	1.4	45.7125	12	1	6.27881	43.3	39.6	2.53952		6.98446	38.7474	642415	36.2	25	3.7	28.4	5.7	322.4	34.9	66.4	32.6	4.2	52	44.5	88.4	64.7	65.9	58.4	47	61.8	0.rural	21.26
7	kathua	Jammu & Kashmir	1	0.0089369	0.89369	41.1	3.49818	8.59582	82.5	0	22.0882	68.5283	34.6	0.9	21.3232	14	1	6.95281	36.9	43.5	2.17721		8.28393	35.661	616435	8.6	14.8	3.5	21.2	0.9	254.5	41.1	84.6	40.4	5.1	41.6	82.5	95.6	94.2	94.3	89.8	72.2	47	0.rural	18.16
8	baramula	Jammu & Kashmir	1	0.0328027	3.28027	43.6	3.49565	9.2579	78.6	0	23.3768	27.1809	40.6	3.3	20.5867	18	1	6.06238	45.9	62.4	2.45906		6.15296	2.1831	1008039	3.7	11.9	6.2	18	3.3	546.8	43.6	92.6	70.6	0.6	63.6	78.6	97.4	84	93	93.4	79.7	75.5	0.rural	17.99
9	bandipor	Jammu & Kashmir	1	0.119011	11.9011	35.6	12.283	10.951	68	3.34495	24.6596	44.7837	50.9	12.2	33.5068	18	1	6.57726	52.6	37.2	2.49672		5.5958	16.9982	392232	19.2	15.6	8.4	18.5	11.9	163.8	35.6	91.4	54.3	3.4	58.9	68	97.7	80.5	75.7	92.7	59.2	72	0.rural	20.81
10	srinagar	Jammu & Kashmir	1	0.0292066	2.92066	42.2	4.73075	13.3548	85.5	0	24.5777	4.72639	39.7	0.5	1.51577	20	0	5.60701	39.5	66.6	2.03732		8.19436	1.13705	1236829	0.7	1.8	0.8	2.7	2.9	1115.5	42.2	97.3	97	2.4	51.4	85.5	96.7	90.5	96.7	89.3	90.3	75.7	1.urban	18.82
11	ganderba	Jammu & Kashmir	1	0.102251	10.2251	30.9	9.10135	11.8856	82.9	0	23.8992	41.6898	46.5	4.3	29.9948	18	1	7.11334	51.8	55.8	2.45089		5.47529	14.5262	297446	20.5	11.6	6.5	13.2	10.2	267.2	30.9	95.9	66.6	3.1	52.7	82.9	96.2	89.2	91.1	94.2	76.8	70.6	0.rural	17.46
12	pulwama	Jammu & Kashmir	1	0.0514051	5.14051	46.1	4.79868	5.57327	89.9	0.411187	23.6801	28.7092	43.1	2	16.1804	19	1	6.34462	47.5	66.1	2.06157		7.03279	7.73063	560440	4	15	6.1	19.4	5.1	880.8	46.1	95.8	78.6	1.3	53.7	89.9	100	91.4	94.2	95.7	83.4	67.3	0.rural	13.19
13	shupiyan	Jammu & Kashmir	1	0.0672779	6.72779	42.1	6.57512	8.35709	69.9	0.32871	24.0265	54.8006	41	3.3	28.3379	19	1	6.58269	48.7	57.2	2.19668		6.35902	5.68015	266215	8.2	21.9	4.1	30.5	6.7	471.8	42.1	94.5	43.8	0.8	58.4	69.9	98.6	77.7	82.1	88.2	73.3	61.3	0.rural	14.96
14	anantnag	Jammu & Kashmir	1	0.0409326	4.09326	35.3	6.27205	10.6946	72.7	0.263042	24.143	38.1439	44.7	4.4	39.0305	18	1	6.21062	49.4	54.9	2.28786		5.66419	10.1027	1078692	10.8	20.1	7.1	20.2	4.1	330.9	35.3	95.4	70	2.6	41.1	72.7	98.7	82.5	88.9	92	65	70.1	0.rural	14.98
15	kulgam	Jammu & Kashmir	1	0.077567	7.7567	38.9	10.8318	8.61772	83	0.304097	23.8262	53.5709	42.1	4.7	37.9795	21	1	6.43671	50.7	50.9	2.29663		5.05324	3.676	424483	6.2	23.3	7.1	26	7.8	308.6	38.9	98.1	50.8	1.9	59.7	83	97.6	89.4	94.5	89.4	78.3	63.9	0.rural	13.59
16	doda	Jammu & Kashmir	1	0.0651224	6.51224	34.7	7.20873	5.75401	43.2	0.395589	21.8082	88.7128	40	1.4	67.9066	14	1	6.36878	46.6	45.5	2.99131		4.25987	19.707	409936	9.6	20	3	20.3	6.5	191.1	34.7	86.3	15.8	2.9	56.3	43.2	79.9	55.7	67.7	65.8	42.5	52.1	0.rural	21.27
17	ramban	Jammu & Kashmir	1	0.195122	19.5122	36.3	44.6911	11.502	57.5	1.47242	22.1819	84.5463	38.7	2.2	66.2475	16	1	6.18078	56.3	41.1	3.29867		3.42142	14.3253	283713	14	17.7	3.1	26.3	19.5	247	36.3	81.6	19.8	1.4	51.6	57.5	88.6	68.8	76.1	71.6	47.4	81.8	0.rural	20.33
18	kishtwar	Jammu & Kashmir	1	0.16622	16.622	25.9	43.7154	11.3192	74.4	0	22.024	77.2466	39.3	1.7	52.9906	16	1	6.27468	53.4	39	2.48666		5.24611	19.6634	230696	16.5	24.1	7.1	28.4	16.6	25.9	25.9	87.1	23.9	1.6	65.3	74.4	93.2	81.6	88.5	84.7	54.2	75.2	0.rural	23.31
19	udhampur	Jammu & Kashmir	1	0.0136615	1.36615	35.4	2.04148	6.72596	82.7	0.237998	21.9434	80.2823	45.6	1.3	40.2268	16	1	7.01503	41.9	34.6	2.20241		6.80516	34.125	554985	10.1	22.4	2.1	24	1.4	224.6	35.4	64.5	26.8	5.2	64	82.7	97.2	97.2	96	83.9	72.4	47.5	0.rural	24.94
20	reasi	Jammu & Kashmir	1	0.0323612	3.23612	35.9	4.39317	6.47546	73.1	0.852039	21.6828	86.7899	31.3	2	46.3874	16	1	6.3012	52.2	44.4	2.39107		6.37949	42.8336	314667	28.1	31.8	1.3	33.2	3.2	133.5	35.9	71.1	16.5	3.8	63.5	73.1	96.5	88.2	84.4	79.1	75.7	68.8	0.rural	20.42
21	jammu	Jammu & Kashmir	1	0.0337649	3.37649	47.5	2.34838	10.1819	77.3	0	22.8667	36.8812	23.2	0.9	13.5309	12	0	5.90884	25.7	64.3	1.96423		9.07247	40.7878	1529958	4.5	6.9	2.4	10.3	3.4	740.6	47.5	97.1	73.4	11.9	33.7	77.3	98.3	84.6	92.2	88.4	63.8	48.3	1.urban	34.11
22	samba	Jammu & Kashmir	1	0.0360452	3.60452	47.6	7.01499	11.8048	68.7	0.387355	23.1202	55.6692	34.3	0.6	12.2565	12	1	6.31437	28.5	44.9	1.9655		9.69348	42.4823	318898	5.5	7.2	1.9	11.7	3.6	316	47.6	95.4	49.6	4.7	45.9	68.7	84.1	73.7	76.2	80.8	36.5	36.5	0.rural	23.68
23	chamba	Himachal Pradesh	2	0.0111737	1.11737	33.2	5.65495	8.98779	64.6	0	21.1129	79.2812	52.6	0.3	15.5054	12	1	6.19188	37.6	75.7	2.14544		8.60822	34.718	519080	26.1	39.7	1.8	35.1	1.1	78	33.2	89.4	25.4	36.7	66.3	64.6	93.5	77.9	82.3	84.8	70.7	52.1	0.rural	21.28
24	kangra	Himachal Pradesh	2	0.0059025	0.59025	40.5	7.12055	15.5632	68.6	0	22.0808	77.4903	40.4	0.1	4.06869	15	1	6.38557	23.7	67.1	1.80588		11.3422	27.807	1510075	5.6	23.7	3.6	20.5	0.6	257.8	40.5	97.8	34.9	25.6	47.3	68.6	95.2	85.9	85.2	81	75.6	65.4	0.rural	15.58
25	lahul an	Himachal Pradesh	2	0.0066663	0.66663	22.3	3.3522	10.7434	58.9	0	22.5286	40.856	33.3	0	39.9046	16	1	5.74629	30.8	52.5	2.17944		10.7268	93.4468	31564	81.4	37.4	1.8	31.5	0.7	2.2	22.3	97.1	59.9	21.3	94.7	58.9	91.7	64.9	76.3	91.7	43.6	51.6	0.rural	11.28
26	kullu	Himachal Pradesh	2	0.0245112	2.45112	32.1	3.44521	13.4737	65.7	0	22.2994	72.9328	42.6	1.3	25.1452	12	1	6.16938	29.7	65.2	1.76359		9.59064	35.2664	437903	3.8	47.8	2.8	46.2	2.6	77.7	32.1	94.7	37.8	19.8	54.9	65.7	96	80.4	85.8	92.4	70	61.9	0.rural	21.91
27	mandi	Himachal Pradesh	2	0.0262447	2.62447	39.3	5.84853	15.8644	78.8	0	22.0017	82.9112	44.4	0.5	19.5443	12	1	6.45917	27.6	71.6	1.9924		10.7796	27.0224	999777	1.3	40.4	1.6	34.2	2.6	247.5	39.3	96	23.8	37.2	37.8	78.8	98.5	88.3	87.4	94.4	81.7	69	0.rural	20.27
28	hamirpur	Himachal Pradesh	2	0.0255035	2.55035	44.8	6.18727	24.0444	45.9	0	22.9642	86.7292	38.6	0	1.67105	14	1	5.67464	21.3	81	1.99221		11.8814	31.4699	454768	0.7	34.3	1.9	23.5	2.6	396.2	44.8	96.8	24.3	12.8	41.2	45.9	88.3	67.7	74.2	77.6	61.7	80.4	0.rural	16.28
29	una	Himachal Pradesh	2	0.0197419	1.97419	53.2	8.3648	15.0926	59.1	0	24.0752	72.7811	36.2	0.3	3.50157	12	1	6.61635	23.3	69.3	2.00791		10.1125	32.1242	521173	1.7	20	3.8	20	2	331.3	53.2	98.5	32.2	10.7	56.6	59.1	94.1	83.9	79.4	75.5	73.1	72.9	0.rural	16.94
30	bilaspur	Himachal Pradesh	2	0.0391997	3.91997	48.7	9.2683	19.1727	58.3	0.383635	22.3897	85.7018	41	0.5	3.10256	14	1	6.56565	24.7	70.3	2.11476		11.1568	26.5761	381956	2.8	34.4	1.1	26	3.9	320.6	48.7	82.8	19.1	18.4	28.3	58.3	92.7	71	81.3	86.1	55.5	74.8	0.rural	23
31	solan	Himachal Pradesh	2	0.0071816	0.71816	48.5	12.0478	17.5264	79.8	0	22.3696	58.3419	36.8	0.8	6.93101	15	1	6.54316	26.1	69.1	2.09727		9.8571	35.2811	580320	4.4	26.1	1.8	23	0.7	291	48.5	91.9	48.4	29.3	71.8	79.8	91.4	81.9	87.5	89.6	77.4	58.3	0.rural	12.72
32	sirmaur	Himachal Pradesh	2	0.0058112	0.58112	48.4	5.24114	19.8534	70.6	0	22.7496	67.9533	36	1.1	16.2976	8	1	6.74067	31.6	69.3	2.38373		9.68398	26.71	529855	2.1	36.6	2	36.6	0.6	185.5	48.4	90.7	38.2	22.6	65.1	70.6	90.8	79.8	90.9	98.3	63	61.6	0.rural	23.82
33	shimla	Himachal Pradesh	2	0.0114012	1.14012	36.1	3.55623	14.3331	87.3	0	23.0398	48.0589	37.8	1.1	19.0295	15	1	6.24548	24.7	74	2.11622		10.2963	32.1241	814010	1.1	33.9	3.2	33.1	1.1	155.5	36.1	97.8	67.2	28.7	70	87.3	100	89.6	91.8	97.8	89.5	52.5	0.rural	14.58
34	kinnaur	Himachal Pradesh	2	0.0349831	3.49831	21	8.26768	9.59285	82	0	23.002	32.3617	50	0	11.135	12	1	5.94413	27.8	67.1	1.99565		11.0116	88.9461	84121	57.9	42.2	3	36.8	3.5	12.7	21	92.7	66.7	26.2	83.1	82	100	82	96.3	100	80.9	61.1	0.rural	23.63
35	gurdaspu	Punjab	3	0.0037258	0.37258	55.5	3.37365	13.9836	89.2	0	22.685	33.2566	12.4	0	6.71302	12	1	6.22578	28.9	74.7	1.94816		9.3807	33.941	2298323	0	10.8	4.4	18.3	0.4	620.2	55.5	99.6	69.8	22.4	71.5	89.2	100	96	94.9	96.1	90.8	82.4	0.rural	10.55
36	kapurtha	Punjab	3	0.0936257	9.36257	69.2	11.1037	11.187	100	0	23.6506	29.1805	20.6	0.2	11.3066	12	0	5.81827	29.3	81.8	2.18421		8.12825	45.5808	815168	0	12	5.2	19.8	9.4	481.2	69.2	98.8	76.1	24.9	67.2	100	100	100	100	100	100	89.9	1.urban	13.83
37	jalandha	Punjab	3	0.0372857	3.72857	71.4	8.11808	10.9977	91	0.222019	23.5073	25.9641	20.3	0.1	1.33211	15	0	6.32691	26	89.2	1.9732		9.76305	44.437	2193590	0	6.9	3	11.3	3.7	826.3	71.4	99.8	78.7	16.4	60	91	100	94	96.1	97	92	90	1.urban	16.34
38	hoshiarp	Punjab	3	0.0154519	1.54519	59.1	5.02748	21.7698	92.7	0	23.2978	47.0357	33.6	0.5	5.18796	15	1	6.07375	24.4	76.2	1.93256		9.86563	42.4252	1586625	0	10.3	4.7	17.4	1.6	461.4	59.1	99.8	62.7	16	59.7	92.7	97.8	97.8	95.3	95.2	97.8	67.8	0.rural	6.81
39	sangrur	Punjab	3	0.0049513	0.49513	72.9	11.1554	16.5177	86.1	0	24.0457	50.2662	24.1	0.2	3.64426	16	0	6.59424	28.4	81.6	1.95415		9.56763	57.9913	612310	0	10.7	3.7	18.2	0.5	462.2	72.9	99.9	55.1	28.3	76.2	86.1	97.8	88.1	94.1	97.8	88	72.6	1.urban	12.62
40	fatehgar	Punjab	3	0.0296989	2.96989	86.4	8.89511	23.347	87.8	0.175449	23.9563	40.0019	12.5	0.3	1.67362	16	0	6.27474	29	83	2.07007		9.3484	41.059	600163	0	10.9	3.6	19	3	517.1	86.4	99.5	69.4	40	62.9	87.8	96.4	87.8	91.8	94.6	87.8	79.5	1.urban	8.33
41	ludhiana	Punjab	3	0.0169207	1.69207	84.4	4.15717	15.859	72.3	0	23.0611	25.3967	18.8	0	1.18874	13	0	5.71409	26.8	80.8	2.0186		9.57513	33.8168	3498739	0	6.8	2.8	11.3	1.7	960.1	84.4	100	76.8	24	60.8	72.3	94.6	81.6	88.1	82.5	81.9	46.2	1.urban	18.93
42	moga	Punjab	3	0.0759908	7.59908	78.7	5.13566	20.8236	94	0.700427	23.0352	55.9713	22	0.2	8.87942	14	1	6.12262	36.9	86.9	2.14339		7.47796	61.055	995746	0	17.5	8.3	29.7	7.6	417.5	78.7	99.1	55.4	18.5	50.4	94	100	100	100	94	95.3	87.3	0.rural	22.51
43	firozpur	Punjab	3	0.0148007	1.48007	71.1	7.84538	17.5637	87	0	21.6844	53.6868	35.8	0.3	6.89409	13	1	6.47304	39.5	77.1	2.19669		6.71913	54.051	2029074	0	20.7	11.2	30.1	1.5	384.1	71.1	96.8	49.6	20.1	46.4	87	96.7	91.9	92.3	88.6	87.6	68.6	0.rural	21.32
44	muktsar	Punjab	3	0.0845469	8.45469	77.3	3.60319	9.74688	96.9	0	21.757	49.4044	15.1	0	7.11942	15	1	6.03264	41.8	79.6	2.06572		7.39133	57.3611	901896	0	21.9	12.3	34.3	8.5	341.6	77.3	98.7	59.3	23	63.9	96.9	98.3	100	98.3	96.9	98.3	79.7	0.rural	9.46
45	faridkot	Punjab	3	0.0185457	1.85457	76.6	5.18736	9.59535	97.8	0	23.1609	40.9253	22.4	0	3.4506	16	0	6.55948	38.3	83.7	1.80357		8.38437	43.0797	617508	0	17.4	8.8	28.8	1.9	419.2	76.6	97.3	64.2	25	60.6	97.8	100	100	100	97.8	100	94.3	1.urban	13.38
46	bathinda	Punjab	3	0.0490416	4.90416	89.3	4.02428	15.2802	92.6	0	22.8572	35.5314	10.7	0.1	4.22602	12	0	5.88761	39.2	85	1.89958		9.01969	41.7376	1388525	0	19.4	9.2	29.8	4.9	406.8	89.3	96.7	62.7	17.8	44.6	92.6	95	92.6	92.6	94.1	92.6	71.5	1.urban	24.81
47	mansa	Punjab	3	0.071709	7.1709	102.6	6.6655	22.7842	91.9	0	22.6714	64.2648	29.5	0.5	5.4279	14	1	6.23427	45	75	2.00264		7.07198	52.5166	769751	0	25.5	11.7	35.2	7.2	344.1	102.6	98.4	40.6	22.6	52.4	91.9	97.1	95.3	93.6	95.4	86.9	59.7	0.rural	25.36
48	patiala	Punjab	3	0.10827	10.827	97.9	7.61646	21.9136	95.3	0	23.5389	37.8258	14.1	0.2	2.6446	12	0	6.6278	33.2	87.5	1.83578		9.94907	31.8898	1895686	0	10.7	4.7	17.9	10.8	561.7	97.9	99.4	68.6	14.5	49.3	95.3	100	96.9	98.9	97.3	96.9	74.7	1.urban	16.34
49	amritsar	Punjab	3	0.0306034	3.06034	58.7	4.28689	11.4852	91.9	0	23.1401	35.8447	13.8	0	7.04802	15	0	6.23686	32.4	78.3	2.06021		8.02956	47.1796	2490656	0	9.9	4.9	15.3	3.1	916.4	58.7	100	72.8	19.7	45	91.9	98.5	96.8	96.8	91.9	93.7	61.6	1.urban	20.63
50	tarn tar	Punjab	3	0.0297765	2.97765	65.9	6.25678	12.4443	96.5	0	23.569	51.2959	10.7	0	8.41859	12	1	6.49624	40.5	77.9	2.2232		7.46108	52.1125	1119627	0	17.6	7.3	29.8	3	458.9	65.9	100	55.1	16.4	53.3	96.5	100	100	98.2	98.3	98.2	77.4	0.rural	14.3
51	rupnagar	Punjab	3	0.0313407	3.13407	66.5	6.26752	17.0901	93.1	0	23.7169	36.7867	18.4	0	2.07774	15	1	6.76515	26.6	80.9	1.98224		9.84668	34.9307	684627	0	9.8	3.1	15.7	3.1	486	66.5	99.8	67.6	41.8	69.6	93.1	100	95.2	97.4	97.8	93	66.4	0.rural	9.16
52	sahibzad	Punjab	3	0.0320185	3.20185	78.7	17.4646	16.9307	90.1	0	23.2793	24.3853	12.9	0.2	6.50811	18	0	6.32117	25.9	79.4	2.14523		8.91476	26.7735	994628	0	6.3	2.2	10.4	3.2	884	78.7	99.4	80.7	29.1	66.7	90.1	98.4	92.7	94.4	94.4	85.2	56.6	1.urban	8.59
53	shahid b	Punjab	3	0.0734024	7.34024	99.3	9.95174	20.0078	79	0	23.0278	53.2135	18.2	0	6.69804	13	1	6.99814	39.5	87.7	2.02399		7.91587	39.8546	1655169	0	15	5.5	25.7	7.3	453.8	99.3	98.6	51.8	15.3	51.4	79	98	89.6	85.5	87.1	80.7	63.3	0.rural	28.71
54	barnala	Punjab	3	0.0832373	8.32373	94.2	7.55858	22.2905	90.9	0	22.9856	61.2814	21.4	0	3.49507	15	0	6.23651	39.6	85.5	1.99795		7.96373	55.0991	595527	0	16.9	6.8	29	8.3	395.3	94.2	98.9	54.4	25.7	51.5	90.9	100	98.7	98.7	90.9	98.7	81.9	1.urban	18.96
55	chandiga	Chandigarh	4	0.0281725	2.81725	75	4.60129	21.0486	0	0	23.8888	10.6119	22.3	0.3	6.06062	16	0	5.86206	23.7	0	2.22261		8.82205	39.4485	1055450	0	0.4	0.2	0.6	2.8	8779.8	75	0	0	0	0	0	0	0	0	0	0	0	1.urban	12
56	uttarkas	Uttarakhand	5	0.0528243	5.28243	27.4	21.9047	15.2011	72	0	21.1374	81.7789	42.3	0.5	52.5768	13	1	5.69608	34.8	48.5	2.33485		8.10541	27.8369	330086	1.1	36.9	1.3	33.9	5.3	40.3	27.4	75.1	28.2	32.3	76.2	72	95.1	73.6	86.1	95.1	65	28.4	0.rural	21.21
57	chamoli	Uttarakhand	5	0.0502413	5.02413	24.2	20.1268	10.6282	62.2	0	21.4312	74.0489	43.5	1.5	32.5763	16	1	5.55258	28.4	62.4	2.27224		9.97895	19.4133	391605	3.1	31.9	1	25.5	5	49.2	24.2	93.2	34.8	18.8	53.6	62.2	93.2	74.3	76.4	81.6	54.3	38.6	0.rural	9.63
58	rudrapra	Uttarakhand	5	0.0212551	2.12551	29.2	14.3831	12.5166	70.3	0	21.6471	71.7247	46.2	0.8	23.5951	16	1	5.69089	29.4	67.6	2.21621		10.2629	23.941	242285	0.2	35.6	1.3	27	2.1	129.9	29.2	86.5	32.5	29.9	58.6	70.3	95.5	76.8	85.7	87.2	58.3	49.1	0.rural	8.3
59	tehri ga	Uttarakhand	5	0.0132983	1.32983	37.9	14.4539	16.2745	51.1	0	20.7472	75.3757	42.1	0.3	23.0537	15	1	6.03825	34.1	65.8	2.32009		9.34614	17.255	618931	0.1	31.5	1.3	25	1.3	157.6	37.9	77.4	35.1	37.4	59.9	51.1	98.5	59	85.4	85.6	51.2	29	0.rural	14.42
60	dehradun	Uttarakhand	5	0.0104574	1.04574	48.5	17.8901	17.7971	60.7	0.675316	22.2794	25.4693	38.3	1.9	8.08432	18	0	6.37175	25.8	75.6	2.19563		9.12333	23.6526	1696694	6.6	6.8	2.3	8.6	1.1	544.6	48.5	99.5	84.9	31.2	50.6	60.7	94	68.5	85.8	87.5	61.7	34.6	1.urban	17.24
61	garhwal	Uttarakhand	5	0.0473306	4.73306	47.8	14.7351	14.8868	61.2	0	22.1297	58.712	46.2	1.7	23.1633	12	1	5.61474	28	66.2	2.24663		10.2355	22.8007	687271	0.3	23.9	2	18.8	4.7	124.4	47.8	88.1	35.4	15.9	58.1	61.2	96.4	79.4	78.2	80.1	65.4	40.3	0.rural	23.52
62	pithorag	Uttarakhand	5	0.0449001	4.49001	24.6	21.1304	15.4055	74.2	0	21.8852	65.6611	53.3	2.8	35.3638	17	1	5.55752	28.5	62.7	2.20321		9.27022	31.6597	483439	4	29.5	1.1	23.4	4.5	65.9	24.6	83.9	36.8	20.9	42.3	74.2	96.8	77.8	89.9	90.3	71.5	46.1	0.rural	19.34
63	bageshwa	Uttarakhand	5	0.0647001	6.47001	32.2	21.0632	13.8743	60.2	0	20.5978	90.5217	44.4	3.2	41.1673	21	1	5.92994	30.9	67.4	2.31249		8.23589	38.0679	259898	0.8	36.2	3.5	28.8	6.5	112.5	32.2	83	23	34.2	49	60.2	89.6	70.9	89.6	80.5	60	34.1	0.rural	6.95
64	almora	Uttarakhand	5	0.0337063	3.37063	40.5	15.0805	14.7676	60.6	0	20.8117	77.245	38.5	1.6	42.5801	15	1	5.83874	29.9	65	2.15314		8.93841	22.3339	622506	0.2	35	1.7	26.9	3.4	198.4	40.5	83.9	26.6	16.1	48.6	60.6	97.8	71.7	83.7	85.5	52.3	53.4	0.rural	12.79
65	champawa	Uttarakhand	5	0.0785298	7.85298	41.4	15.2147	16.3013	68.4	1.01598	21.6164	72.7222	56.3	2.9	48.5501	16	1	5.98817	31.6	59.5	2.58868		7.82395	29.1571	259648	0.5	24.7	1.6	24.3	7.9	156	41.4	89.5	30.4	15.4	46.1	68.4	98.9	80.2	92	86.3	52	35.7	0.rural	19.66
66	nainital	Uttarakhand	5	0.0522408	5.22408	54.4	16.1738	12.6284	59	0.714921	22.4896	49.9753	42.6	2.6	22.107	15	0	6.28159	27	73	2.42813		9.29305	33.6043	954605	0.8	18	3.6	18.6	5.2	228.5	54.4	95.9	62.8	13.4	58	59	91.6	72.6	76.2	78.5	61.1	49.5	1.urban	13.31
67	udham si	Uttarakhand	5	0.0568209	5.68209	71.3	15.0924	18.553	47	2.33016	22.3278	54.1139	54.8	5.5	27.2572	13	0	6.43724	37.1	56.2	2.57996		5.8903	36.9546	1648902	7.5	17.5	10	23.9	5.7	594.4	71.3	97.6	52.6	10.3	64.6	47	92.4	61.7	75.2	78.1	55.7	39.4	1.urban	17.3
68	hardwar	Uttarakhand	5	0.06712	6.712	71.2	18.011	15.3788	55.3	2.03088	22.0654	63.5082	36.7	4.3	21.6788	12	0	6.91007	37.7	56.9	3.03486		5.3107	26.3335	1890422	0.3	10.4	5.5	17.2	6.7	782.5	71.2	99.1	46.2	6.4	71.1	55.3	88.2	63.6	75	71.9	60.6	28.3	1.urban	18.74
69	panchkul	Haryana	6	0.0032793	0.32793	64.8	2.85767	8.87775	96.9	0	22.521	26.8473	28.9	0.3	1.56874	15	0	5.80751	27.8	86.9	1.8832		10.5869	12.2275	561293	0	7	2.3	9.8	0.3	650.9	64.8	99.5	77.3	11.9	66.4	96.9	100	96.9	100	100	95.6	75.3	1.urban	17.14
70	ambala	Haryana	6	0.0181984	1.81984	89.3	9.01365	11.8868	97.4	0	21.2127	34.2146	35.6	1.2	0.578186	17	0	5.38632	27.5	89.9	1.86927		10.3444	36.0974	1128350	0	9.8	5.1	16.5	1.8	735.8	89.3	99.7	67.8	16.7	75.1	97.4	100	100	100	97.4	98.4	79.4	1.urban	14.85
71	yamunana	Haryana	6	0.0153463	1.53463	77.3	15.2373	18.4341	87.9	0	22.2872	41.6186	32.4	0.7	4.87202	12	0	6.1636	31.4	80.2	1.93098		9.11964	36.676	1214205	0	11.1	6	19	1.5	689.4	77.3	99.7	61.6	11	58	87.9	100	89.5	94.7	98.4	82.1	54.3	1.urban	20.07
72	kurukshe	Haryana	6	0.0167728	1.67728	100.4	8.27341	16.7862	88.2	0.61697	22.4633	50.1058	21.8	0.4	4.96484	16	1	6.30896	32.9	86	2.03621		7.48636	28.5708	964655	0	16	8.9	24.1	1.7	607	100.4	99.8	59.1	8.1	63.4	88.2	100	89.7	95.8	100	71.7	82.2	0.rural	13.14
73	kaithal	Haryana	6	0.0261836	2.61836	108.8	9.70915	16.3858	90.5	0	22.508	61.2239	31.6	1	8.38084	16	1	6.08177	39.8	78	2.32037		7.80416	36.8691	1074304	0	19.9	8	28.6	2.6	461.9	108.8	98.8	41.1	13.9	68	90.5	98.5	93.3	94.5	93.1	91.2	82.7	0.rural	14.62
74	karnal	Haryana	6	0.0134698	1.34698	109.1	5.77388	14.0406	91	0.478537	22.0844	52.9099	31	0.8	4.95341	17	0	6.16091	35	87.5	2.14808		8.17407	42.3879	1505324	0	16.3	8.9	24.1	1.4	564.3	109.1	100	54.7	11.4	75.5	91	100	97.5	97.9	93.5	90.9	81.9	1.urban	16.94
75	panipat	Haryana	6	0	0	119.6	4.25257	22.9774	68.4	0	22.3143	41.9237	32.3	0.3	2.26221	15	0	6.52971	34.7	91	2.40644		7.48396	23.4296	1205437	0	11.2	5.2	15.8	0	974	119.6	99.7	63.6	9.5	65.5	68.4	100	81.4	89.2	85.2	66.4	71.3	1.urban	14.47
76	sonipat	Haryana	6	0.0113492	1.13492	125.5	1.6108	27.4171	64.1	0.939722	22.9075	55.6115	34.6	1.1	3.11041	16	0	6.62494	31.2	79.9	2.19062		9.15309	29.2002	1450001	0	16.8	7	21.8	1.1	666.8	125.5	94.7	48.4	9.4	58.6	64.1	96.6	78.7	79.2	88.7	55	80.5	1.urban	22.85
77	jind	Haryana	6	0.0119609	1.19609	117	7.92969	17.0154	89	0.231672	21.8044	67.9854	49.5	1.3	5.89706	17	1	6.42577	37.6	84.6	2.23124		8.45919	44.8665	1334152	0	24.9	7.7	30	1.2	487.9	117	91.4	36.8	9.5	76.6	89	97.7	96.5	93.7	92.8	82.4	74.5	0.rural	13.92
78	fatehaba	Haryana	6	0.0368581	3.68581	106.2	10.9313	21.1153	87.6	0	20.9715	72.0356	34.8	0.5	6.96501	16	1	7.02432	40.8	87.5	2.14242		7.0232	40.7064	942011	0	24.4	10.4	31.3	3.7	387.9	106.2	99.8	39.1	3.1	70.5	87.6	98.7	90.5	97	95.8	74.2	65	0.rural	14.06
79	sirsa	Haryana	6	0.0384279	3.84279	89.7	8.12449	18.3548	75.2	0.465799	21.5371	57.6375	35.5	0.3	9.03061	12	1	7.00761	39.6	79.5	2.228		6.68261	44.0259	1295189	0	24	11.4	32.4	3.8	302.4	89.7	98.2	41.8	8.4	72.4	75.2	100	79	88.9	87.1	74.6	66.1	0.rural	19.79
80	hisar	Haryana	6	0.0094369	0.94369	106.5	5.45667	14.2411	75.3	0	21.8442	72.1362	36.8	1.1	10.884	14	0	7.13442	36.1	84.5	2.24944		7.55406	43.1437	1743931	0	23.2	8.3	27.4	0.9	411.7	106.5	93.9	38.8	10.3	66.4	75.3	96.9	87.2	90.5	83.7	70	90.2	1.urban	20.24
81	bhiwani	Haryana	6	0.0501506	5.01506	101.1	7.90623	16.4583	66.1	0.261128	21.7676	70.4563	34.5	0.8	5.66518	15	1	6.65882	34.5	82.6	2.2922		8.84555	21.9751	1634445	0	24	6.4	28.9	5	351.3	101.1	89.8	33.4	11.2	74.8	66.1	96.6	81.5	86.7	78.8	53.1	66.2	0.rural	19.25
82	rohtak	Haryana	6	0.0192301	1.92301	124.4	5.26552	16.5491	64.1	0.515758	21.7355	66.2567	49	1.2	11.06	15	0	6.71801	29.6	77	2.39237		7.84404	45.555	1061204	0	12.5	3.4	17.5	1.9	612.5	124.4	98.3	45.8	9.9	76.3	64.1	99	77.4	81.2	85.6	37	62.4	1.urban	20.92
83	jhajjar	Haryana	6	0.025396	2.5396	117.3	3.67343	14.8994	50	0	22.154	53.4877	46.3	2.2	4.32001	15	1	6.6797	29.5	86.4	2.10534		9.47485	27.1269	958405	0	16.4	4.7	21.9	2.5	491.7	117.3	93	43.9	13.4	70.9	50	97.2	74.2	76.9	70.2	22.6	80.5	0.rural	27.53
84	mahendra	Haryana	6	0.0239597	2.39597	92.1	9.35615	20.6219	73	0	20.9015	63.3766	29.4	1.8	6.68126	14	1	7.04951	31.6	74.3	2.00159		9.89696	25.1995	922088	0	20.3	4.2	22.6	2.4	475.9	92.1	96	32.9	10.4	73.7	73	100	84.5	90.1	90.9	63.8	86.1	0.rural	11.18
85	rewari	Haryana	6	0.0189194	1.89194	103.5	6.9274	28.2962	41.2	0.286711	21.2572	66.0853	45.3	2.4	11.5947	15	1	6.78093	29.3	69.7	1.96147		9.25608	24.6494	900332	0	14.5	3.1	17.2	1.9	600.8	103.5	93.5	39.1	18.1	77.8	41.2	94	65.1	61.4	76.8	24.3	59.2	0.rural	31.83
86	gurgaon	Haryana	6	0.0245056	2.45056	119.9	4.98684	24.0052	23.6	3.01729	21.998	21.7405	34.9	3.4	8.90658	14	0	5.43408	26.6	66.3	2.01235		8.51411	17.1142	1514432	0	5.5	1.8	7.5	2.5	1218.2	119.9	97.9	82	18.4	66.2	23.6	98.5	48.7	43.3	72.3	16.7	71.3	1.urban	25.92
87	mewat	Haryana	6	0.0800208	8.00208	115.2	12.6782	7.04338	13.1	0.41367	20.4884	88.7455	57.7	5.7	50.9105	10	1	8.24492	58.2	46.7	4.01301		1.91635	11.82	1089263	0	14.6	5.1	19.8	8	740	115.2	78.9	17.2	7.9	83.7	13.1	62.3	36.7	23.8	32.3	14.6	24.4	0.rural	24.52
88	faridaba	Haryana	6	0.0518033	5.18033	131	8.92127	18.9477	46.3	0	22.0128	25.286	28.5	2.3	5.53818	12	0	6.80937	29.7	78	2.49063		6.96008	27.7069	1809733	0	3.1	1.6	4.6	5.2	2142	131	51.1	82.6	18.8	75	46.3	84.7	64.7	67.6	64.7	39.4	54	1.urban	13.84
89	palwal	Haryana	6	0.0726067	7.26067	122.9	8.46642	19.6285	25.3	0.368881	21.4133	74.986	30.5	4.7	31.2714	12	1	7.33865	42.5	66.4	2.68643		5.83955	31.3369	1042708	0	14.6	5.8	19.6	7.3	785.1	122.9	93.6	30.6	10.5	75.2	25.3	68.6	42.9	47.7	53.1	13.8	43.6	0.rural	29.8
90	north we	NCT of Delhi	7	0.0263477	2.63477	129.9	18.1283	26.4647	74.2	0.433346	22.3317	5.09517	26.9	2.6	6.7305	12	0	5.95052	25.9	66.2	2.6233		6.9775	29.3355	3656539	0	0.7	0.4	1	2.6	8199.4	129.9	79	96.8	13.8	73.4	74.2	100	91.6	83.5	88.6	57.2	61.2	1.urban	12.65
91	north	NCT of Delhi	7	0.0212365	2.12365	130.5	12.8145	14.5871	52.3	0.425851	23.1071	1.82951	48.2	1.5	4.49068	12	0	6.51824	23.3	77.8	2.35274		8.22822	20.2534	887978	0	0.4	0.2	0.6	2.1	12775.3	130.5	86.9	97.6	13.7	62.4	52.3	91.3	82.7	62.7	84.5	44.5	53.1	1.urban	17.43
92	north ea	NCT of Delhi	7	0.0874932	8.74932	128.3	11.0548	25.1584	55.2	2.1466	23.6344	0.387488	34.3	1.6	1.3803	12	0	6.71281	28.1	75.5	2.41562		8.34759	20.8883	2241624	0	0.2	0.1	0.3	8.8	35630.9	128.3	96.6	98.8	13	46.6	55.2	88.9	67.9	73.4	85.6	49.3	54.4	1.urban	18.55
93	east	NCT of Delhi	7	0.0140816	1.40816	130.3	8.79959	20.0766	64	0	23.7248	1.30473	44.1	1.4	7.02176	12	0	6.96769	20.8	80.8	2.21905		9.41591	17.2312	1709346	0	0.2	0.2	0.3	1.4	26037.5	130.3	92.1	98.2	13.5	48.7	64	97.2	90.5	75.1	82.1	61	53.6	1.urban	18.12
94	new delh	NCT of Delhi	7	0.0229611	2.29611	133.2	7.33769	18.9764	0	0.763395	22.4582	17.4201	36.4	1.4	18.8624	11	0	6.05096	19.6	67.7	2.35297		6.30337	50.833	142004	0	0.3	0.2	0.4	2.3	3667	133.2	88.5	94.5	34.8	67.5	0	0	0	0	0	0	49	1.urban	21.98
95	central	NCT of Delhi	7	0	0	132.6	4.99674	20.2497	69.5	0.910638	24.8185	1.46721	28.3	0.8	1.21947	13	0	6.22242	24	74.6	2.13593		8.97978	24.8436	582320	0	0.2	0.1	0.3	0	38334.2	132.6	95.1	97.8	18.4	77.2	69.5	92.8	79.5	79.6	82.1	58.5	57.4	1.urban	9.92
96	west	NCT of Delhi	7	0.0143271	1.43271	131.6	6.04279	19.21	0	1.58388	23.3102	1.2695	33.8	1.3	0	9	0	5.76789	22.9	87.8	2.21875		9.20602	29.6016	2543243	0	0.3	0.2	0.4	1.4	20702.2	131.6	93.8	99.5	20.1	64.8	0	0	0	0	0	0	53.1	1.urban	6.8
97	south we	NCT of Delhi	7	0.0070977	0.70977	130.4	6.81595	29.4969	89	0.676869	23.3981	2.32162	28.4	1.1	1.64817	16	0	5.68773	22	64.6	1.9384		7.82668	53.6593	2292958	0	0.8	0.3	1.1	0.7	5247.4	130.4	56.5	98.2	16.4	52	89	95.9	90.7	94	97.1	84.7	74.7	1.urban	32.66
98	south	NCT of Delhi	7	0.0048068	0.48068	132.8	5.61542	11.4092	51.1	1.76162	22.8978	4.59042	18.9	1.9	6.06958	12	0	6.42218	23.9	73.6	2.4841		7.48063	13.6006	2731929	0	0.3	0.2	0.5	0.5	10708.2	132.8	76.8	96.7	15.4	67.9	51.1	95.1	53.9	92.1	97.3	54.6	41.9	1.urban	16.15
99	ganganag	Rajasthan	8	0.0227868	2.27868	63	6.38165	14.1461	79.9	0.208221	21.5848	69.2737	27.8	0.5	30.7568	12	1	6.62155	39.4	73.4	2.22173		6.75912	46.7301	1969168	0.7	25.3	11.7	31	2.3	182.6	63	92.1	39.6	12.9	40.2	79.9	97.8	87.6	90.9	93	74.9	59.2	0.rural	22.04
100	hanumang	Rajasthan	8	0.0178206	1.78206	78.2	4.81498	11.423	62.1	0.297327	21.0512	71.9215	44.8	1.1	25.364	12	1	6.84301	41.7	55.2	2.31068		7.01667	34.4493	1774692	0.8	30.3	9.4	34.9	1.8	177.2	78.2	96.6	25.1	7	46.2	62.1	92.2	72.2	84.2	89.9	58.8	45.6	0.rural	16.75
101	bikaner	Rajasthan	8	0.0192397	1.92397	63.8	9.45949	10.1139	56	4.58849	20.7866	66.4091	49.2	4.5	34.6736	15	0	7.48529	45.9	64.8	2.67933		4.85832	20.027	2363937	0.3	25.5	4.4	27.2	1.9	77.9	63.8	86.2	39.7	7.9	51.2	56	87.3	61.5	69.9	73.8	53.4	26.9	1.urban	19.09
102	churu	Rajasthan	8	0.0044786	0.44786	72.3	6.12553	12.4146	57.4	3.92138	20.6717	73.129	48.2	4.7	28.9841	15	1	6.81839	43.7	73.3	2.47218		5.32638	33.3766	2039547	0.6	32.4	4.3	32	0.5	146.1	72.3	83.6	30.3	18.6	42.2	57.4	94.1	64.9	79.6	83.7	58.5	34.6	0.rural	26.31
103	jhunjhun	Rajasthan	8	0.0274258	2.74258	80	7.74638	14.1079	65.1	3.46532	21.5395	52.6745	47.7	4.3	15.5607	12	1	7.00165	35.9	66	2.14342		8.06573	18.1831	2137045	1.9	27.6	3.2	26.8	2.7	359.5	80	88.3	51	23.6	46.2	65.1	94.6	75.6	82.5	89.4	62.8	55.7	0.rural	34.49
104	alwar	Rajasthan	8	0.0313319	3.13319	94.8	6.74391	16.1051	47.4	2.08275	20.5437	87.2266	51.8	7.3	39.3743	12	1	7.30221	40.6	40.3	2.78978		5.87293	27.5459	3674179	7.9	30.4	5.9	28.7	3.1	441.4	94.8	97.9	24	10.6	54	47.4	80.7	54.1	69.3	78.4	37.7	43	0.rural	17.21
105	bharatpu	Rajasthan	8	0.0521949	5.21949	101	10.1176	16.7387	50.5	3.43097	20.5125	91.3621	62	7.8	55.146	13	1	7.14163	41.9	34.3	3.27541		4.28342	25.8483	2548462	2.1	29	9.4	29.4	5.2	503.7	101	73.7	16.2	13.2	56.4	50.5	77.5	56.6	60.7	70.3	42.7	36.6	0.rural	19.88
106	dhaulpur	Rajasthan	8	0.0159311	1.59311	89.9	8.46156	21.4833	55.8	4.90695	20.1953	88.5146	53.8	8.6	62.351	14	1	7.46582	43.4	31.6	3.07957		4.10161	36.0294	1206516	4.9	25.2	6.2	31.6	1.6	398.9	89.9	91.4	20.7	32.5	50.1	55.8	90.8	75.4	69.9	77.2	57.6	43.3	0.rural	19.79
107	karauli	Rajasthan	8	0.0222758	2.22758	79.2	9.93017	26.6933	54.6	8.59291	20.3103	90.9684	56.7	16.1	63.9731	13	1	7.13503	44.7	21.1	2.80483		4.32723	48.1217	1458248	22.3	30.9	7.9	28.6	2.2	295.6	79.2	86.2	14	24.9	52.8	54.6	92.8	67.5	66.4	79.1	47.3	39.8	0.rural	23.2
108	sawai ma	Rajasthan	8	0.0478842	4.78842	74.4	9.44768	23.7363	46	10.8158	20.2261	85.1675	62.9	12.3	55.2321	14	1	7.54891	44.5	34.6	2.71419		3.5484	40.3202	1335551	21.4	30.1	6.6	28.8	4.8	265.7	74.4	85.2	17.9	31.6	49.8	46	82.7	64.8	62.9	71.3	49.8	39	0.rural	24
109	dausa	Rajasthan	8	0.040719	4.0719	84.2	6.89619	25.2863	57	1.57111	20.2147	89.9878	40.9	12.1	53.6688	14	1	6.77128	42.6	36.1	2.63864		5.50242	43.6439	1634409	26.5	28.6	4.7	26.4	4.1	470.2	84.2	94	16.7	34	45.2	57	96.1	64.5	81.4	84	62	30.8	0.rural	19.83
110	jaipur	Rajasthan	8	0.0441231	4.41231	75.5	13.1938	20.3019	58.2	3.08427	21.0101	52.4234	39.6	6.6	20.6689	12	0	7.22849	35.1	58.1	2.46649		6.63344	34.5539	6626178	8	13.2	2	12.7	4.4	588.2	75.5	93.7	54.6	28.9	49.5	58.2	98	67.6	76.9	87.3	49.4	50.2	1.urban	24.75
111	sikar	Rajasthan	8	0.0324373	3.24373	76.2	9.34839	16.4929	56.8	6.16438	21.4261	54.9114	43.4	9.3	14.7638	13	1	7.48522	38.3	61.2	2.44862		6.11246	24.4074	2677333	2.8	22	3.3	22.4	3.2	347.2	76.2	90.9	42.8	17.4	48.8	56.8	90.7	63.9	69.1	82	54.5	41.3	0.rural	25.53
112	nagaur	Rajasthan	8	0.0249419	2.49419	64.6	4.07224	19.5944	44.4	5.06796	20.8341	79.3717	58.5	6.7	35.7204	15	1	7.40172	46.8	53.8	2.24222		4.88855	30.5252	3307743	0.3	30.2	8	29.6	2.5	187.3	64.6	66.1	24.4	29.2	50.8	44.4	83.9	62.5	62.8	76.1	39.6	46.6	0.rural	31.73
113	jodhpur	Rajasthan	8	0.0060618	0.60618	60.9	5.97704	16.8254	42.1	8.77498	20.9269	62.1807	45.6	8.8	38.3321	15	0	7.38591	44.9	52.6	2.64625		4.80914	21.5628	3687165	3.2	22.6	6.6	22.1	0.6	161.4	60.9	76.9	44.8	17.6	63.6	42.1	84.9	57	63.1	75.2	41	47.4	1.urban	17.53
114	jaisalme	Rajasthan	8	0.0266298	2.66298	70.5	7.23938	5.58391	38.6	3.36563	20.7372	90.0261	41.9	3.6	59.9136	13	1	6.70998	53.9	36.8	3.07242		2.67305	27.8497	669919	6.3	26.3	6.5	27	2.7	17.4	70.5	56.7	17.1	31	42.5	38.6	81.3	53.3	55	56.5	40.6	22.4	0.rural	20.59
115	barmer	Rajasthan	8	0.0171143	1.71143	60	4.94886	7.02946	36	4.86622	20.5303	87.4218	46	6.2	71.2716	13	1	6.87645	54.4	20.2	3.25656		2.89281	25.2341	2603751	6.8	34.1	5.1	33.8	1.7	91.9	60	70.1	14.7	8.9	60.1	36	68.8	52.3	51.4	49.7	38	22.9	0.rural	10.19
116	jalor	Rajasthan	8	0.0284794	2.84794	56.8	4.6333	12.514	35.7	2.59446	20.0767	78.2443	39.1	3.7	58.4603	13	1	7.79452	54.6	39.4	2.78837		2.7415	29.8927	1828730	9.8	35.6	8.6	34.9	2.9	171.2	56.8	79	27.1	9.3	67	35.7	74.1	44.3	46.6	52.9	34.9	38.9	0.rural	21.59
117	sirohi	Rajasthan	8	0.0058252	0.58252	54.1	6.66323	12.0947	47.1	4.89874	19.9102	73.4913	39.2	5	59.6963	16	1	6.49561	54	42	2.8151		2.84415	50.3444	1036346	28.2	21.4	9.4	22.5	0.6	201.9	54.1	90.3	40	22.1	69.8	47.1	76.8	59	66.2	65	51.2	34.2	0.rural	10.5
118	pali	Rajasthan	8	0.0070478	0.70478	58	5.26166	14.1263	57.6	3.82451	20.9395	62.6128	44.9	6.8	36.2088	16	1	6.9946	46.7	50.9	2.65673		4.30139	25.5974	2037573	7.1	23.6	11.6	23.8	0.7	165.5	58	80.3	40.8	32.8	53.4	57.6	93.5	69.7	68.6	75.4	55.5	32.1	0.rural	14.68
119	ajmer	Rajasthan	8	0.0081966	0.81966	64.1	9.04761	17.629	67.1	3.30899	21.3398	58.6659	47.5	3.7	23.0504	12	0	6.87445	40.9	69.4	2.44769		5.05572	27.2265	2583052	2.5	17.2	5.6	16.3	0.8	303.8	64.1	86.2	50.6	14.7	68.7	67.1	93.8	78.5	86.2	83	71.7	24.1	1.urban	16.13
120	tonk	Rajasthan	8	0.0051184	0.51184	71.4	4.1416	22.3264	75.9	3.23258	20.513	78.5103	51.6	4.7	43.0647	16	1	7.04977	47.3	32.6	2.48939		4.48807	29.0534	1421326	12.5	30.9	8	29.6	0.5	196.5	71.4	90.2	21.5	23.8	74.3	75.9	98.7	82.7	92.8	93.2	74.3	39.1	0.rural	9.89
121	bundi	Rajasthan	8	0.0084806	0.84806	65.1	4.19552	17.0538	63	19.0032	20.0014	79.9911	51.8	17.4	52.2633	16	1	6.04442	47.3	26.6	2.50308		3.46152	43.9125	1110906	20.6	32.6	10	33.3	0.9	199.8	65.1	90.8	22.8	8.7	80	63	95.8	67.3	75	85.9	61.7	42.7	0.rural	7.41
122	bhilwara	Rajasthan	8	0.0122344	1.22344	61.1	6.6547	15.2508	66.5	4.73252	20.4099	78.9699	40.8	3.8	44.254	16	1	6.3687	47.8	32.7	2.40694		4.0614	25.1344	2408523	9.5	29.8	6.8	28.7	1.2	231.1	61.1	82.6	27.3	22.6	71.7	66.5	96.2	74.5	90.7	87	77.4	44.8	0.rural	6.31
123	rajsaman	Rajasthan	8	0.0064092	0.64092	57.5	11.8644	17.2256	60	5.20328	20.5835	79.7427	52.5	5.7	52.0431	13	1	6.54542	46.5	32.3	2.57471		4.63221	30.972	1156597	13.9	27.2	9.2	24.9	0.6	241.9	57.5	80.7	25.1	8.8	75.9	60	97.5	69.7	78	83.8	58.6	18.1	0.rural	16.21
124	dungarpu	Rajasthan	8	0.0020916	0.20916	50.8	9.74384	15.2155	65.8	2.89029	19.5377	90.9775	41.7	2.7	78.632	17	1	6.34372	50.9	32.9	2.82519		4.06192	76.221	1388552	70.8	29.7	13.3	32	0.2	369.2	50.8	90.7	16.9	9.6	76	65.8	93.7	78.1	75.8	83.8	65.3	15.4	0.rural	14.23
125	banswara	Rajasthan	8	0.0045591	0.45591	50.9	2.78564	24.0366	46.1	6.52702	19.7828	92.0271	37.6	5.5	83.1235	15	1	6.5555	53.9	20.8	2.92265		3.55795	85.7198	1797485	76.4	41.5	11.1	40.7	0.5	401.7	50.9	92	12.6	12.5	84.6	46.1	90.2	66.2	70.9	77.4	45.1	45.6	0.rural	17.58
126	chittaur	Rajasthan	8	0.0113722	1.13722	58.4	5.28337	17.4601	42.4	1.34996	20.7463	78.857	54.8	4.4	56.2867	14	1	5.86371	46.8	32	2.22748		4.70794	40.32	1544338	13.1	37.3	8	35.7	1.1	203	58.4	88.8	25.4	6.6	71.1	42.4	95.8	56.1	57.5	80.7	44.8	40.8	0.rural	12.56
127	kota	Rajasthan	8	0.0022931	0.22931	63.1	4.75732	17.8095	71.2	9.81637	21.2409	44.9002	44.3	10.2	25.3365	18	0	6.38618	33.5	50.5	2.26923		7.32753	36.069	1951014	9.4	14.1	6.9	15.3	0.2	355.7	63.1	96.9	60	23.6	73.8	71.2	97.8	78.8	85.3	86	70.5	36.5	1.urban	9.08
128	baran	Rajasthan	8	0.0046095	0.46095	60.9	2.34936	22.0389	68	19.4447	20.099	75.9315	70.5	15.4	52.6679	18	1	6.63119	43.3	31.4	2.30714		4.7559	40.8356	1222755	22.6	32.8	15.1	34.8	0.5	180.2	60.9	91.4	25	13.4	76.3	68	99	75.1	81.1	95.2	61.2	60.9	0.rural	19.52
129	jhalawar	Rajasthan	8	0.0134291	1.34291	58.8	4.06108	19.6753	75.4	1.10935	20.2375	79.2137	55.7	1.6	62.9955	18	1	5.93633	47.6	36.1	2.4526		4.22011	40.0926	1411129	12.9	38.2	14.9	39.6	1.3	226.9	58.8	84.5	25.5	11.6	76.6	75.4	96.7	77.2	82.3	91.4	72	62.3	0.rural	22.5
130	udaipur	Rajasthan	8	0.0066691	0.66691	53	8.90185	16.0097	43.9	2.67538	19.8589	83.6623	36.8	2	74.1897	15	1	6.51227	48.4	29.2	2.90545		3.97903	67.4786	3068420	49.7	27.4	9.9	27.8	0.7	259	53	77.9	24.2	24.3	79.1	43.9	80.5	54.8	63.8	66.3	47.6	32.4	0.rural	17.25
131	pratapga	Rajasthan	8	0.0264027	2.64027	53.7	6.20301	21.2466	66.3	1.14318	19.5204	91.6615	47	1	81.9927	15	1	6.17773	53.7	15.1	2.76142		3.10163	75.6848	867848	63.4	46.5	11.2	46	2.6	202.8	53.7	83.1	13.6	10.5	75.8	66.3	97.5	73.5	79.3	83.5	59.8	53.3	0.rural	18.19
132	saharanp	Uttar Pradesh	9	0.0391965	3.91965	83.8	19.1304	12.7422	62.6	2.60636	21.7898	69.8631	39.2	4.5	31.5241	15	0	7.26727	40.1	51	3.15442		5.49883	32.2102	3466382	0	14.3	7.9	24.2	3.9	919.6	83.8	99.3	37.6	3.1	75.5	62.6	92	75	79.7	85.9	71.3	40.6	1.urban	5.34
133	muzaffar	Uttar Pradesh	9	0.0185563	1.85563	103.7	18.1387	17.2893	63.7	3.54654	22.3446	68.5811	48	4.4	29.0499	12	1	7.73328	41.7	54.5	3.32973		4.65527	14.3819	4143512	0	15.9	7.8	25.8	1.9	1012.6	103.7	99.6	39.2	3.3	78.7	63.7	88.4	83.4	71.4	70.4	63.6	17	0.rural	3.05
134	bijnor	Uttar Pradesh	9	0.0165572	1.65572	82.8	10.2331	14.9783	70.1	0.506259	21.8835	71.6856	48.1	2.4	38.7445	14	1	6.91449	42	60.4	2.90937		5.51238	21.271	3682713	0.1	14.8	8.5	24.6	1.7	845	82.8	99.9	33.6	5.6	72.4	70.1	95.3	81.9	80.1	88.3	74.6	41.3	0.rural	12.39
135	moradaba	Uttar Pradesh	9	0.0460863	4.60863	105.9	17.1939	13.1416	49.9	2.61502	21.3151	62.0151	45.9	3.5	39.638	15	0	6.87057	52.6	51.6	3.2892		3.48423	16.1068	4772006	0	14.8	7.1	24.5	4.6	1307.8	105.9	99.6	44.5	2.6	74.8	49.9	85.4	64	65.2	73.9	57	30.9	1.urban	6.67
136	rampur	Uttar Pradesh	9	0.0563519	5.63519	95.4	20.3268	13.5193	68.3	4.83871	21.4955	72.6995	48.9	6.4	45.0635	14	1	6.80592	55.3	52.6	3.36915		3.27331	13.0007	2335819	0	19	9.9	31.5	5.6	902.1	95.4	99.8	31.7	4.3	77	68.3	98.4	89	74.2	78	63.9	41.9	0.rural	3.83
137	jyotiba	Uttar Pradesh	9	0.0128489	1.28489	112.9	6.97571	13.6772	74.2	0.38915	20.6311	72.5932	43.1	2	43.5664	14	1	6.76597	46.6	48.8	2.98163		4.18472	20.8431	1840221	0	19	7.2	28.1	1.3	804.4	112.9	99.9	31.6	3.2	75.3	74.2	93.1	79	84.3	84.4	61.7	46.6	0.rural	10.64
138	meerut	Uttar Pradesh	9	0.0328918	3.28918	114.4	25.1356	15.0189	62.8	0.250418	23.252	45.6094	41.6	2.7	15.2735	12	0	7.43995	37.8	67.1	2.84173		6.47956	22.0998	3443689	0.1	10.2	4.5	15.8	3.3	1308	114.4	99.5	64.1	8	71.9	62.8	88.1	80.5	70.7	70.4	56.1	25.9	1.urban	4.33
139	baghpat	Uttar Pradesh	9	0.0334109	3.34109	121.5	15.6896	14.7792	69.8	1.73424	22.5283	61.5151	51	2.5	26.2481	12	1	7.89918	38.8	64.7	2.90057		6.39636	8.91932	1303048	0	15.3	5.7	23.7	3.3	973.1	121.5	99.4	42.7	5.7	78.8	69.8	94.9	86.7	84.6	79.7	79.9	40.8	0.rural	8.63
140	ghaziaba	Uttar Pradesh	9	0.0390811	3.90811	124.7	16.1764	13.5197	61.1	2.29022	22.6527	26.9439	44.4	2.5	14.0021	12	0	6.78816	33.3	64.8	2.89078		7.21855	20.6897	4681645	0.1	6	2.6	9.2	3.9	2352.5	124.7	84.9	78.5	10.7	62.6	61.1	90.7	70.4	76.3	79.4	66.1	34.9	1.urban	6.22
141	gautam b	Uttar Pradesh	9	0.0340695	3.40695	131.3	15.0954	18.0062	65.5	1.52556	22.6615	30.492	42.2	3.5	10.4752	12	0	6.59263	31.9	54.5	2.57251		7.87343	18.3906	1648115	0.1	7.4	3	10.6	3.4	1163.8	131.3	63.6	76.3	19.2	68.3	65.5	93.1	80.2	76.4	75.8	62	29.5	1.urban	7.05
142	bulandsh	Uttar Pradesh	9	0.0187237	1.87237	127.6	9.99955	12.3925	57.3	1.07779	22.1431	73.8699	57.8	2.6	34.5508	12	1	7.61023	41.9	47.7	3.01065		5.11323	23.1013	3499171	0	16.4	6.9	24.4	1.9	978.2	127.6	99.6	31.8	3.1	65.8	57.3	91.3	69.9	79.7	77.7	59.6	44	0.rural	13.3
143	aligarh	Uttar Pradesh	9	0.0225468	2.25468	128.2	19.4182	12.3527	67.9	4.14735	21.6318	69.0638	54	8.9	40.0828	14	0	7.69511	43	38.4	3.04936		4.92795	27.1247	3673889	0	14.9	7.3	23	2.3	978.3	128.2	97.8	39.6	4.5	66.8	67.9	94.6	81.7	79.8	84.4	67.4	20.9	1.urban	8.81
144	mahamaya	Uttar Pradesh	9	0.0455853	4.55853	125.4	15.2753	14.0715	61.2	5.91115	21.1811	77.77	52.7	9.7	44.9731	14	1	7.18799	39.8	30.5	2.79641		6.11912	25.2203	1564708	0	17.8	9.9	28.5	4.6	883.1	125.4	96.3	30.2	4.8	48.9	61.2	90.1	77	72.8	72.7	62.3	23.6	0.rural	9
145	mathura	Uttar Pradesh	9	0.0218243	2.18243	117.8	10.9265	11.8444	51.5	4.63847	21.8509	74.8688	46.8	7.3	37.1029	13	1	7.93668	40.8	43	3.03246		5.56509	25.5722	2547184	0.1	16.3	7	22	2.2	757.9	117.8	84.2	32.7	5.6	56.5	51.5	90.4	70.8	61.1	72.4	40	30.8	0.rural	14.28
146	agra	Uttar Pradesh	9	0.0280954	2.80954	109.3	13.719	14.6601	60.9	8.36962	21.6446	63.6501	50.3	7.7	34.2512	13	0	7.52101	39.3	42.8	2.86339		5.95797	26.9676	4418797	0.2	11.8	5.3	18.2	2.8	1097.4	109.3	71.3	46.7	5	51.7	60.9	94.8	70.6	74.9	83.4	57.8	34.2	1.urban	12.07
147	firozaba	Uttar Pradesh	9	0.0862798	8.62798	121.2	14.2472	11.8117	58.8	4.62663	21.1614	66.1535	49.2	5.4	49.6176	14	0	7.2789	39.1	33.6	3.10172		5.83571	21.8679	2498156	0.1	13.4	6	22.1	8.6	1039	121.2	96.4	36.3	2.6	47.2	58.8	91.8	76	72.9	75.7	60.5	36.5	1.urban	13.73
148	mainpuri	Uttar Pradesh	9	0.0360454	3.60454	122.2	11.9062	8.54563	55.7	1.61067	21.2456	77.5134	45.5	2.6	63.2691	12	1	7.19374	35.6	27.3	3.0613		6.67022	27.0243	1868529	0	21.8	7.3	35.5	3.6	691.7	122.2	99.3	24.4	9.2	41.7	55.7	88.1	71.9	71.6	77.3	53.1	35.5	0.rural	24.98
149	budaun	Uttar Pradesh	9	0.0343327	3.43327	121.4	16.5355	6.83983	51.5	4.77723	20.5391	84.33	55.9	6.2	73.8155	16	1	7.27011	58	30.6	3.66064		2.91328	24.998	3681896	0	22.7	7	37.5	3.4	722.3	121.4	100	22.3	6	58.3	51.5	88.8	74.9	60.5	66.7	57.8	32.5	0.rural	10.94
150	bareilly	Uttar Pradesh	9	0.0406112	4.06112	103.3	18.971	11.0088	48.7	5.19636	21.3552	63.0679	54.3	6.6	51.337	15	0	6.8636	50.7	54.3	3.25614		3.43993	12.4582	4448359	0.1	15.6	7.3	26.4	4.1	1169.2	103.3	99	44.1	4.8	74.3	48.7	82.4	76.9	62.2	63.6	49.7	17	1.urban	8.14
151	pilibhit	Uttar Pradesh	9	0.0184185	1.84185	82.8	17.6495	10.4454	71	5.86804	21.2425	74.8077	62.4	8.5	67.0359	13	1	6.43058	47.8	37	2.78515		4.06687	15.2581	2031007	0.1	21.7	11	37	1.8	562.2	82.8	99.5	27.6	3.4	77.5	71	96.8	91.3	78.9	83.1	73.4	22.6	0.rural	6
152	shahjaha	Uttar Pradesh	9	0.0257532	2.57532	110.2	11.9145	7.17831	65.3	9.20648	20.5758	77.3596	62.4	8.1	71.803	17	1	6.58275	50.4	33.4	3.3316		3.98419	22.6304	3006538	0	20.6	9.2	35.5	2.6	644	110.2	99.8	26	3.1	76.9	65.3	90.6	79.1	79.5	76.2	70.9	29.7	0.rural	8.68
153	kheri	Uttar Pradesh	9	0.0253735	2.53735	89.7	11.8746	13.1258	53.1	19.1814	19.9881	86.9111	73.9	19.7	79.362	15	1	6.64898	49.4	22.5	3.4271		3.52729	34.5608	4021243	1.3	23.7	10.5	39.1	2.5	519.6	89.7	99.1	16.4	5.1	49.8	53.1	89.9	68.3	72.9	76	59.2	39.4	0.rural	24.48
154	sitapur	Uttar Pradesh	9	0.101452	10.1452	115.3	18.2954	14.6615	44.8	8.16397	19.6768	84.747	67.9	9.5	83.0306	17	1	6.33958	49.1	16.7	3.18117		3.98956	37.9734	4483992	0	23.3	10.6	37.8	10.2	774.5	115.3	98.7	19	2.8	52.6	44.8	87.3	74.2	54.5	72.9	47.7	43.9	0.rural	22.38
155	hardoi	Uttar Pradesh	9	0.050305	5.0305	123	11.6349	13.6772	39.1	4.92594	20.777	79.0206	62.6	4.6	77.1388	14	1	6.73136	45.7	28.3	3.35331		3.64508	37.2341	4092845	0	24.5	9.9	39.3	5	680.2	123	99.6	23.2	8.1	44.6	39.1	80.6	60.6	56.8	61.4	44.4	59.9	0.rural	27.12
156	unnao	Uttar Pradesh	9	0.104977	10.4977	123.6	8.28961	12.1945	57.4	8.36495	20.7192	81.2683	60.8	8	73.1201	15	1	6.46072	42.9	28.3	2.9794		5.0931	36.9179	3108367	0.1	25.2	10.7	36	10.5	676.9	123.6	97.7	22.9	5.4	43.6	57.4	86.5	80.3	63.7	67.4	52.5	44.1	0.rural	24.33
157	lucknow	Uttar Pradesh	9	0.0202389	2.02389	129	9.71239	12.3088	58.8	7.16891	22.1237	31.4809	43.7	5.8	27.6042	13	0	5.93944	31.9	66.9	2.34825		8.07738	34.3732	4589838	0.2	8.2	4.4	12.3	2	1808.5	129	98.9	76.1	5.9	72	58.8	92.8	64.6	72.2	79.9	61.1	36.2	1.urban	15.54
158	rae bare	Uttar Pradesh	9	0.0134363	1.34363	123.2	10.7564	14.7028	61.8	10.0558	21.1338	79.8933	62.7	5.1	73.7455	12	1	6.26344	42.3	18.4	2.81202		5.63991	40.3499	3405559	0.1	24.2	14.9	33.4	1.3	739	123.2	98.4	22.7	6.2	60.2	61.8	95	77.3	78.1	76.9	60.9	40.5	0.rural	16.42
159	farrukha	Uttar Pradesh	9	0.0342501	3.42501	123.9	12.13	9.0466	38.6	5.9703	21.1144	82.1842	46.5	8.3	67.348	13	1	7.43493	42	30.3	3.42638		5.22083	15.9019	1885204	0	20.2	7.2	33.9	3.4	861.6	123.9	99.9	24.6	5.9	38.7	38.6	79.8	64.5	59.5	60.2	41.7	23.4	0.rural	18.2
160	kannauj	Uttar Pradesh	9	0.130711	13.0711	122.2	17.4756	9.17167	48.7	8.55799	21.1419	83.0212	62.2	3.8	74.8173	12	1	6.4447	38.6	22	3.34912		5.27617	21.509	1656616	0	22.3	7.8	37.7	13.1	798.4	122.2	99.7	19.2	5.2	41.5	48.7	86.7	67.4	59	67.4	46.4	36.8	0.rural	19.26
161	etawah	Uttar Pradesh	9	0.0688163	6.88163	109.5	12.2277	14.9853	53.8	1.88563	21.4627	74.0364	54.5	3.9	60.8893	13	1	7.08215	32.9	28.7	2.79129		7.28423	32.8843	1581810	0	20.8	10	32.5	6.9	680.7	109.5	98.6	26.9	10.9	40	53.8	86.1	67.6	62.8	66.9	56.8	32.2	0.rural	26.77
162	auraiya	Uttar Pradesh	9	0.0110961	1.10961	112.5	11.1401	8.98105	34	2.88212	21.2047	77.7	52.7	7.9	68.5662	14	1	6.5592	32.5	35.6	2.78167		7.46171	33.1156	1379545	0	23.1	11	36	1.1	688.1	112.5	98.3	27.3	3	80.1	34	81.4	46.6	57.5	67.3	34.1	41.6	0.rural	16.5
163	kanpur d	Uttar Pradesh	9	0.056209	5.6209	112	11.2291	16.7145	62.1	7.58944	20.6424	88.0872	58.1	7.2	79.8933	17	1	6.49885	34.8	28.7	2.80047		6.55612	39.9527	1796184	0	25.6	13	37.6	5.6	560	112	98.7	17.7	3.4	65.8	62.1	96.2	79.7	68.5	75.8	52.9	52.8	0.rural	18.09
164	kanpur n	Uttar Pradesh	9	0.0234149	2.34149	116.3	10.1839	10.4488	50.9	10.7959	21.6824	36.3836	56.2	17.3	29.1997	12	0	5.94525	29.2	65.2	2.36772		8.44108	25.0148	4581268	0.1	10	5.6	14.7	2.3	1594.2	116.3	99.2	70.8	4.9	73.6	50.9	95.4	64.7	78.3	74	61.8	29.4	1.urban	10.65
165	jalaun	Uttar Pradesh	9	0.007949	0.7949	95.9	6.83882	17.2917	54.7	16.5737	20.4833	78.2266	64.5	5.9	60.2638	14	1	6.28303	36.4	48.1	2.61275		6.55667	29.0809	1689974	0	26	14.4	36.5	0.8	370.6	95.9	98.1	33.3	4.1	84.8	54.7	85	61.3	72.6	71.9	55.6	36.6	0.rural	12.96
166	jhansi	Uttar Pradesh	9	0.0335358	3.35358	76.2	10.892	16.0767	62.7	4.0571	20.7007	64.9597	57.8	3.4	38.0307	14	0	6.64169	34.7	45.9	2.3825		7.23331	35.8294	1998603	0.2	23.9	12.4	29.3	3.4	396	76.2	96.1	40.8	5.8	77.8	62.7	98.5	81.4	77.7	80	61.9	46.4	1.urban	13.04
167	lalitpur	Uttar Pradesh	9	0.0573641	5.73641	62.9	11.4416	14.6142	61.1	3.3294	19.9512	89.1005	58.1	18.8	80.6632	16	1	6.44541	47.5	19.9	2.65805		5.35169	34.4409	1221592	5.9	32.7	10.8	38.8	5.7	243.3	62.9	94.1	18.2	1.8	75.8	61.1	95.6	79	75.7	82.7	54.3	55.6	0.rural	19.09
168	hamirpur	Uttar Pradesh	9	0.0029098	0.29098	92.2	4.21648	11.3114	52.5	25.4707	20.7549	86.9148	65.3	13.2	63.2563	14	1	6.21177	40.8	45.1	2.72222		5.86388	25.1722	1104285	0	28.2	16.4	35.4	0.3	260	92.2	99.1	19.7	3.4	55.5	52.5	82.6	56.9	72.2	73.9	44.5	60.9	0.rural	26.34
169	mahoba	Uttar Pradesh	9	0.033742	3.3742	79	10.3804	18.0993	64.5	10.3926	19.9157	90.5568	62.5	17.9	58.5578	15	1	6.96456	44.3	35.5	2.58303		5.62621	25.64	875958	0.1	27.9	14.9	34.2	3.4	306.3	79	93.4	16.7	3.1	77.6	64.5	95.6	83.1	69.1	77.6	60.1	44.8	0.rural	11.53
170	banda	Uttar Pradesh	9	0.0101427	1.01427	91.7	8.42159	10.8087	42.8	21.4947	20.7301	88.4649	66.4	15.3	78.3422	12	1	6.06226	44.3	27.5	3.12176		5.53121	28.989	1799410	0	29.2	15.2	35.9	1	398.6	91.7	97.8	15	1	62.7	42.8	94.5	50.1	61.5	72.1	41.2	25.4	0.rural	7.77
171	chitrako	Uttar Pradesh	9	0.0264359	2.64359	91.9	9.60196	11.7566	67.7	15.0539	20.1831	90.9195	77	16.8	82.6402	12	1	6.57484	46.4	15.8	3.18129		4.59956	34.9764	991730	0	31.3	15.2	36.5	2.6	323.2	91.9	92.2	11.6	2.7	72.5	67.7	95	78.6	83.3	82.4	66.8	46.4	0.rural	11.37
172	fatehpur	Uttar Pradesh	9	0.027566	2.7566	109.2	10.1335	11.2741	48.4	17.9483	20.3741	84.1964	65.5	8.8	78.2053	15	1	6.06203	42.6	26.6	3.08135		5.39755	34.6321	2632733	0	28.6	16.2	35.4	2.8	632.5	109.2	97.6	17.6	1.2	44	48.4	87	63.8	68.7	71.5	55.7	36.6	0.rural	10.48
173	pratapga	Uttar Pradesh	9	0.0234623	2.34623	121.4	5.49498	6.38135	49.5	6.68279	20.8094	82.8028	51.2	10.6	69.5224	13	1	7.18131	39.8	15.8	3.01734		4.86525	20.3228	3209141	0	21.6	12	27.1	2.4	867	121.4	92.5	23.5	6	61.6	49.5	89.1	64.2	68.5	77.8	53.2	48.1	0.rural	12.46
174	kaushamb	Uttar Pradesh	9	0.0149091	1.49091	111.7	4.72022	7.78773	37.1	10.0103	20.4392	86.4564	57.6	10.1	78.3734	15	1	6.48928	49.1	18.7	3.84627		2.85091	48.5332	1599596	0	28.9	20.1	33.3	1.5	791.5	111.7	96.8	18.6	6.1	67.4	37.1	88.5	61.1	56.9	63	38.3	39.8	0.rural	12.76
175	allahaba	Uttar Pradesh	9	0.0447347	4.47347	105	12.5352	8.50452	37.9	5.15564	21.6369	70.1484	50.8	9.5	51.8588	16	1	7.79408	38.4	32.7	2.8571		6.48029	26.0043	5954391	0.1	17.1	9.1	20.1	4.5	1146.3	105	92.2	36.8	7.1	60.7	37.9	90.1	52.3	65.5	67.4	47.9	58	0.rural	11.43
176	bara ban	Uttar Pradesh	9	0.0694748	6.94748	124.6	12.7687	11.9383	40.1	7.39542	20.6161	76.2972	63.4	6.5	74.3715	12	1	6.34348	48.1	20.3	3.18178		3.95522	33.7802	3260699	0	27	12.9	37.8	7	859.9	124.6	99.2	27.9	3.6	43.9	40.1	90.4	59.3	59.4	59.8	49.9	43	0.rural	24.66
177	faizabad	Uttar Pradesh	9	0.051846	5.1846	123.3	17.2799	8.7247	48.5	2.83208	21.03	78.5754	58.9	11.9	62.3026	17	1	7.19971	41.3	24.2	2.91591		5.73664	34.5372	2470996	0	21.6	11	29.7	5.2	904.1	123.3	98.7	24.5	6.6	63.5	48.5	90.9	65.8	68.9	66	52.8	40.4	0.rural	6.26
178	ambedkar	Uttar Pradesh	9	0.0384377	3.84377	123.9	22.4939	9.48851	61.2	8.31879	20.7466	87.7138	62	6	64.3612	17	1	8.19697	38	19.8	2.56242		7.87754	31.5314	2397888	0	21.5	12.6	29.1	3.8	1037.4	123.9	99.9	13.8	5.4	62	61.2	93.2	75.7	74.6	78.2	57.2	40.4	0.rural	4.76
179	sultanpu	Uttar Pradesh	9	0.0310214	3.10214	125.5	9.20157	6.38859	48.9	5.52897	20.9072	87.7231	50.7	21.8	71.6094	13	1	7.2623	41	16.7	3.14676		5.17214	29.9641	3797117	0	22.1	13.2	30.3	3.1	861.6	125.5	95.3	16.8	7.3	66.9	48.9	87.8	58.7	60.8	74.5	50	48.4	0.rural	9.54
180	bahraich	Uttar Pradesh	9	0.0399076	3.99076	97.4	21.1524	6.95985	9.4	16.3942	19.8941	86.2264	61.9	20.5	85.336	14	1	6.76401	59.9	12.9	3.73621		2.15846	27.6145	3487731	0.3	26.2	13.8	38.9	4	804.3	97.4	99.1	14.9	9.2	73.5	9.4	44	25.7	15.4	27	6.2	19.2	0.rural	22.85
181	shrawast	Uttar Pradesh	9	0.0703802	7.03802	94.7	16.9607	6.76697	17.3	20.2549	20.7478	90.5296	79.2	20.4	89.0733	15	1	6.93463	62.1	10.4	3.78602		1.74867	25.0662	1117361	0.5	29.4	14.8	41.5	7	445.1	94.7	98	9.2	8.4	69.9	17.3	58.1	40.5	27.4	37.3	16.1	28.7	0.rural	23.38
182	balrampu	Uttar Pradesh	9	0.0303431	3.03431	91.4	10.4629	4.53307	7.1	18.3863	20.8403	93.2185	64.7	18.9	79.8762	12	1	8.33693	59.6	13.8	3.46493		2.06146	20.9044	2148665	1.2	28.2	15.3	37.8	3	645.4	91.4	98.5	9.2	5.1	72.4	7.1	54.2	21.9	18.2	31.4	4.7	34.3	0.rural	30.75
183	gonda	Uttar Pradesh	9	0.082456	8.2456	112.9	14.0428	9.58002	36.8	13.3325	20.6416	81.9052	57	11	75.7746	14	1	7.67061	51.1	11.1	3.54422		3.17948	21.1583	3433919	0	25.4	12.6	36.6	8.3	850.6	112.9	100	19.1	10.6	72.6	36.8	74.6	54.7	50.4	53.9	33.6	40.5	0.rural	22.98
184	siddhart	Uttar Pradesh	9	0.0411988	4.11988	96.1	29.0747	6.82888	35.3	9.62427	21.1186	81.996	59.8	8.6	67.8769	15	1	8.70333	52	14.9	3.50577		3.32942	23.6437	2559297	0.5	27.1	15.5	35.1	4.1	902.9	96.1	99.7	19.2	5.3	65.1	35.3	78.6	58.4	47.4	55.9	17	45.4	0.rural	25.53
185	basti	Uttar Pradesh	9	0.0607432	6.07432	114.1	10.8958	8.40591	57.5	8.1059	21.1295	84.39	42.3	7.7	68.6039	16	1	7.59713	43.4	16.1	3.15009		4.84568	25.308	2464464	0.1	23.5	11.5	32.5	6.1	855.3	114.1	99.8	19.6	16	71.6	57.5	91.1	73.7	69.4	80.1	51	56.7	0.rural	28.61
186	sant kab	Uttar Pradesh	9	0.103063	10.3063	111.5	15.9332	8.80596	43.3	3.87153	20.9129	83.2271	62.8	5	69.502	17	1	8.26151	44.3	15.2	3.05805		4.46911	27.6124	1715183	0.1	22.8	14.1	31.5	10.3	1073.4	111.5	99.7	18	13.8	69.1	43.3	89.1	68.6	59.4	70.2	52.7	45.2	0.rural	16.8
187	mahrajga	Uttar Pradesh	9	0.0810807	8.10807	94.9	17.0874	9.76604	41.7	1.8148	20.8008	82.232	57.9	4.4	65.0185	16	1	7.73436	47.1	19.4	2.74011		3.9929	24.5979	2684703	0.6	28.4	19.8	36	8.1	925.6	94.9	99.3	18.1	10	58.8	41.7	87.4	61.3	68	70.5	51.7	61	0.rural	30.53
188	gorakhpu	Uttar Pradesh	9	0.0613473	6.13473	111.9	25.7734	9.28244	65.4	1.59062	21.3446	63.2834	44	1.9	50.7511	17	1	7.43792	39.2	34.3	2.47451		6.69451	24.0894	4440895	0.4	16	10.2	22.7	6.1	1322.2	111.9	99.2	39.7	7.8	59.9	65.4	96.8	85.4	80.8	86.1	66.1	58.3	0.rural	17.88
189	kushinag	Uttar Pradesh	9	0.126512	12.6512	103.1	19.4695	7.09408	43.7	1.55366	21.026	75.7848	59	2.2	64.649	17	1	7.72914	45.2	22.1	2.79357		5.01889	21.1623	3564544	2.3	22.3	14.8	31.5	12.7	1235.9	103.1	97.6	23.9	14.2	58.8	43.7	82.9	63	60.2	63.5	48.8	62.9	0.rural	26.33
190	deoria	Uttar Pradesh	9	0.0625536	6.25536	119.4	9.17147	6.97221	63.8	0.472853	21.0361	70.1889	34.1	7.5	56.0332	17	1	7.03391	39.5	24.8	2.58292		6.52574	28.0832	3100946	3.5	17.1	9.4	24.1	6.3	1216.1	119.4	99.5	32.9	5.6	68.3	63.8	93	78.5	75.6	74.6	55.4	53.2	0.rural	21.19
191	azamgarh	Uttar Pradesh	9	0.0475478	4.75478	123.1	20.5003	11.2387	35.2	2.86404	20.9564	82.0017	42.2	6.9	62.9121	14	1	7.74017	39.9	24.7	2.91581		7.52752	35.3869	4613913	0.2	19	9.8	25.7	4.8	1083.2	123.1	99.5	24	4.3	61.8	35.2	84.1	59.3	65.8	60.1	38.9	40.2	0.rural	12.72
192	mau	Uttar Pradesh	9	0.0568925	5.68925	122.6	26.5786	7.99789	46.4	2.82187	21.2711	80.8636	40.4	2.6	55.3007	17	1	8.35542	38.2	26.6	3.03571		6.82106	26.1953	2205968	1	16.2	9.6	21.3	5.7	1305.6	122.6	99.5	20.7	1.6	61.3	46.4	88.2	64.9	62.9	73.1	51.1	30.4	0.rural	11.48
193	ballia	Uttar Pradesh	9	0.0768518	7.68518	124.3	15.2443	8.25483	43.8	0.706195	21.7015	78.2325	36.1	9.1	61.1901	15	1	8.50363	39.4	24.1	2.88928		5.98692	22.6804	3239774	3.4	18.2	11.9	25.2	7.7	1081.7	124.3	98.5	23.6	3.7	60.2	43.8	85.4	67.4	60.2	59.8	45	31.3	0.rural	16.61
194	jaunpur	Uttar Pradesh	9	0.0311986	3.11986	121.7	16.0742	7.18206	53.1	2.97778	20.7982	79.2074	50.8	4.2	58.0877	13	1	9.02052	39.2	24.1	2.91772		6.54965	26.6777	4494204	0.1	21.8	9.7	27.1	3.1	1118.4	121.7	95.4	21.5	3.4	58	53.1	91	70.7	65.9	72.3	51.7	40.3	0.rural	7.2
195	ghazipur	Uttar Pradesh	9	0.0520857	5.20857	121.2	7.84333	6.5396	40.2	1.17207	20.5873	91.7902	38.8	7.1	71.065	15	1	7.44664	39.3	19.1	2.79626		6.30114	40.2247	3620268	0.8	22.2	12	28	5.2	1074.4	121.2	99.1	17	8.8	68.6	40.2	90.9	60.7	60.8	73.1	44.8	49	0.rural	13.65
196	chandaul	Uttar Pradesh	9	0.0846132	8.46132	102	16.0371	9.56099	58.5	3.90179	20.9892	80.239	54.1	7.7	58.9367	15	1	8.45095	39.8	27.9	2.57354		6.86713	33.3075	1952756	2.1	19.2	12.7	25.6	8.5	774.7	102	88.9	21.8	8.5	66.4	58.5	90.9	67.3	77.6	81.9	56.2	65	0.rural	21.01
197	varanasi	Uttar Pradesh	9	0.0415979	4.15979	113.5	16.1649	14.4326	59	3.35717	21.0688	61.9498	50	9	45.2443	14	0	8.06717	34.6	48.8	2.62499		6.81631	21.0011	3676841	0.8	10.3	5	12.6	4.2	2382.8	113.5	96	48.6	8.3	58.5	59	93.3	75.5	77.1	77.8	63.6	45.6	1.urban	5.78
198	sant rav	Uttar Pradesh	9	0.0411062	4.11062	112.8	20.1818	12.3866	43.1	4.85254	21.0612	78.5199	54.1	9.5	57.7329	15	1	8.92981	42.3	20.6	3.03464		5.79394	24.8844	1578213	0.1	12.6	6.6	16	4.1	1572.1	112.8	86.4	25.4	3.2	62.3	43.1	86.8	65.7	61.5	67.8	50.7	30.1	0.rural	5.32
199	mirzapur	Uttar Pradesh	9	0.0444389	4.44389	92.1	12.7694	8.47429	46.5	4.389	20.6403	87.1635	52.7	9.5	71.2518	16	1	7.82315	42.8	23.3	2.90882		5.52698	44.4636	2496970	0.8	20.5	13.4	25.6	4.4	556.1	92.1	88.1	17.7	6.3	63	46.5	90.6	59.4	75.3	75.2	57.7	53.8	0.rural	14.2
200	sonbhadr	Uttar Pradesh	9	0.0551032	5.51032	78.7	12.99	7.45352	30.3	6.09986	20.3922	89.8452	65.6	4.4	79.0952	16	1	7.09405	47.1	23.7	2.95428		4.77152	51.5591	1862559	20.7	27.5	19.9	30.7	5.5	276.3	78.7	87.5	20.3	15.1	58.1	30.3	80.4	48.3	69.8	64.2	47.4	54.9	0.rural	16.75
201	etah	Uttar Pradesh	9	0.0604467	6.04467	127.4	13.2757	10.3786	48	3.041	20.8194	77.8996	49.6	4.8	63.7071	15	1	6.98089	40.5	23.2	3.04294		5.8105	21.0004	1774480	0	21.1	7.4	33.9	6	705	127.4	99.1	24.4	8.3	40.2	48	83.1	71.9	62.4	64	55.7	33.4	0.rural	15.14
202	kanshira	Uttar Pradesh	9	0.0918908	9.18908	125.6	17.4278	7.81365	47.2	3.18708	20.9238	85.7922	55.3	1.6	73.3189	14	1	6.7139	49.5	20.8	3.46006		4.02386	22.862	1436719	0	23.4	7.5	36.4	9.2	728.9	125.6	99.8	18.7	2.1	40.9	47.2	88.8	72.4	63.9	61.8	54	25.4	0.rural	15.29
203	pashchim	Bihar	10	0.0145888	1.45888	93.1	9.96207	5.80293	29.4	0.261806	20.9737	88.0559	44.9	4	87.4777	12	1	6.65064	55.3	21.4	3.03058		2.87101	26.0337	3935042	6.4	30.9	25.4	38.9	1.5	749.6	93.1	96.1	18.1	10	62.3	29.4	74.3	54.5	64.3	56.7	44.2	59.6	0.rural	24.9
204	purba ch	Bihar	10	0.0404213	4.04213	107.4	16.7509	5.26535	49.3	0.428718	20.5135	90.3266	54.2	4.5	87.8867	12	1	7.08654	55.3	20.5	3.33161		2.3438	25.9177	5099371	0.2	27.6	20.7	37.7	4	1283	107.4	99.4	14.4	10.8	65.7	49.3	84.9	71.1	69.2	64.9	56.7	46.5	0.rural	23.33
205	sheohar	Bihar	10	0.0482078	4.82078	107.6	13.9681	8.87758	59.3	1.24205	20.3636	89.4545	55.3	3.9	86.5394	16	1	6.62194	56.8	21	3.18798		2.74463	26.4809	656246	0	26.7	20.8	40.4	4.8	2280.5	107.6	99.5	11.1	7.5	63.7	59.3	94.6	70	79.5	75.8	67.8	49.8	0.rural	23.39
206	sitamarh	Bihar	10	0.0155257	1.55257	101.9	13.4935	5.99812	62.6	0.294955	19.8734	91.9139	45.6	3.7	93.4772	17	1	7.03159	58	20.2	3.2763		2.13619	25.9063	3423574	0.1	24.9	18.6	37.2	1.6	1470.7	101.9	100	12.8	6.5	69	62.6	87.4	67.5	79.1	82.6	64	56.7	0.rural	11.83
207	madhuban	Bihar	10	0.018483	1.8483	94.9	9.65658	5.77264	48.9	0.814267	20.0985	91.2276	50.7	3.4	87.7012	14	1	6.72852	52	19.1	2.89086		2.52031	26.0011	4487379	0.1	29.8	21	38.2	1.9	1307.3	94.9	99.6	12.2	12.1	62.9	48.9	91.9	67.7	68.5	72.5	49.3	61.2	0.rural	24.87
208	supaul	Bihar	10	0.0242806	2.42806	87.5	9.29637	8.38513	65.9	0.767576	19.5157	96.4909	49.6	7.6	94.0944	15	1	6.57913	53.6	15.8	3.05273		2.5485	29.6509	2229076	0.5	33.9	24.9	40.5	2.4	931.6	87.5	99.9	6.1	8.4	72.4	65.9	93.7	72.8	82.8	82.4	71.9	75.3	0.rural	26.56
209	araria	Bihar	10	0.0376043	3.76043	77.6	14.3862	6.87453	53.9	2.03622	19.4284	95.8203	51.9	6.8	91.4497	15	1	6.26364	57.5	12.5	3.3113		2.69398	23.2062	2811569	1.4	32.5	24.6	41	3.8	1004.2	77.6	99.6	5.2	5.4	61.8	53.9	89.6	66.2	75.9	72.6	61.9	61	0.rural	18.56
210	kishanga	Bihar	10	0.0121564	1.21564	72.3	6.82399	3.43583	54.9	2.53909	20.3604	96.2811	63.6	4.6	89.0782	14	1	6.20997	55.9	15.9	3.25307		2.13882	15.4211	1690400	3.8	25.4	19	40.3	1.2	876.3	72.3	98.7	5.7	10.9	65.2	54.9	85.9	68.8	72.7	69	62.3	70.4	0.rural	26.58
211	purnia	Bihar	10	0.0488021	4.88021	86.9	16.0133	10.0014	65.8	1.47761	19.5451	95.7237	62.7	2.8	90.5884	15	1	6.08538	59.2	14.4	3.27963		2.46642	21.192	3264619	4.3	28.9	22.8	38.8	4.9	1010.5	86.9	99.7	8.6	17	66.5	65.8	95.9	73.3	85.5	89.5	67.2	71.9	0.rural	22.39
212	katihar	Bihar	10	0.0283643	2.83643	87.6	10.6234	5.10142	71.2	0.647958	19.8177	95.8892	51.6	5.2	90.5788	16	1	5.92596	58.3	21.5	3.19832		2.46412	22.1206	3071029	5.9	27.4	21.9	39.3	2.8	1008.3	87.6	99.2	10	15.7	61.3	71.2	96.5	79.7	85.6	86.4	55	64.5	0.rural	19.96
213	madhepur	Bihar	10	0.028957	2.8957	96.4	9.81072	5.50716	62.2	0.129218	19.742	96.2214	54	3.8	92.8989	15	1	6.1885	58.3	15	3.1758		1.93038	28.6759	2001762	0.6	33.7	24.2	40.4	2.9	1094	96.4	100	9	9.3	61.4	62.2	95.4	75.4	82.1	78.2	68.4	57.3	0.rural	22.94
214	saharsa	Bihar	10	0.009912	0.9912	100.8	8.5254	6.76447	78	0.659561	19.84	92.9446	49.6	2.3	86.0072	14	1	6.8323	57.6	16.6	3.26507		2.62787	19.1936	1900661	0.3	27.4	18.8	35.8	1	1130.6	100.8	99.7	12.9	9.3	68.4	78	96.8	82.5	87.6	88.8	75.2	60.2	0.rural	20.35
215	darbhang	Bihar	10	0.0493165	4.93165	106.6	15.2226	8.80957	52.9	1.29253	20.126	88.6884	46.3	4	85.794	13	1	7.16885	53.9	27.7	3.18833		2.94383	36.7431	3937385	0.1	22.3	16.3	32.6	4.9	1726.5	106.6	99.9	18.3	15.2	69.9	52.9	91.5	65.3	72	75.4	59.8	70.7	0.rural	23.69
216	muzaffar	Bihar	10	0.0465482	4.65482	115.1	15.9951	10.3005	55	0	19.9643	87.8526	45.2	2.9	80.8709	14	1	6.6467	47.7	28.5	2.91195		4.1986	21.6524	4801062	0.1	21.7	16	31.9	4.7	1512.3	115.1	99.4	21.9	10.2	58.5	55	90.1	68.8	75.8	79.1	58.6	58.9	0.rural	30.22
217	gopalgan	Bihar	10	0.0831676	8.31676	120.3	18.1186	11.3959	63.1	0	21.1691	79.7206	36.1	1.5	70.1839	13	1	7.28424	46	26.4	2.92625		4.63503	27.6159	2562012	2.4	21.4	13.2	31.3	8.3	1258.7	120.3	99	20.4	8.7	63.3	63.1	92.1	78.1	80.9	80.2	64.8	66.3	0.rural	25.2
218	siwan	Bihar	10	0.0217713	2.17713	124.2	11.717	7.81715	63.3	0	21.4125	85.835	38.4	2.8	74.2621	14	1	8.01118	42	23.6	2.73529		4.94545	31.483	3330464	2.6	19.3	11.3	29.1	2.2	1501.8	124.2	98.4	20	12	63.1	63.3	85	69.4	75.7	76.9	64.2	70.7	0.rural	25.36
219	saran	Bihar	10	0.0384386	3.84386	121.7	14.498	8.77944	55.1	0.900929	20.8607	89.3897	50.6	1.8	78.6616	13	1	7.59753	45.4	25.4	2.95563		4.44863	26.0642	3951862	0.9	18.4	12.5	29.7	2.7	1500.4	121.7	98.4	17.4	8.3	61.9	55.1	87.9	70.7	71.5	69	62.2	60	0.rural	27.79
220	vaishali	Bihar	10	0.0300732	3.00732	117.5	10.3408	8.82358	70.2	0.346292	20.3141	83.4739	60.4	1.8	75.1942	17	1	7.19921	44.9	30.5	2.75298		4.6131	27.4681	3495021	0.1	21.7	14.4	33.3	3	1749.8	117.5	97.6	21	24.3	67.4	70.2	93.4	76	83.1	83	68.3	75.9	0.rural	17.93
221	samastip	Bihar	10	0.0162148	1.62148	110.1	11.4788	10.0415	57.4	0.75315	20.0354	93.8175	47.2	1.5	91.8066	14	1	6.28131	49.7	19.2	2.93377		3.30756	23.9907	4261566	0	24	16.9	35.3	1.6	1473.6	110.1	98.5	14	11.6	65.4	57.4	89.3	69.1	82.3	75.7	65.2	63.2	0.rural	18.98
222	begusara	Bihar	10	0.012153	1.2153	107.6	6.98694	11.9972	77.1	1.10012	20.2218	87.7181	50.6	2.1	80.8199	15	1	7.21252	47.9	34.2	3.11584		3.67992	18.0907	2970541	0.1	19.4	14.5	28	1.2	1540.2	107.6	99.1	16.5	12.2	62.7	77.1	99.5	82.2	89	92.4	76.8	66.1	0.rural	7.1
223	khagaria	Bihar	10	0.0185721	1.85721	103.3	7.00746	10.4529	65.9	2.00086	19.9389	92.6728	62.4	2.7	86.2428	15	1	6.59258	53.9	30.8	3.19327		3.08039	16.5559	1666886	0	25.8	19.5	34.4	1.9	1123.8	103.3	98.8	13.4	7.9	63.4	65.9	97.5	73.5	89.3	83.5	73	66.6	0.rural	13.81
224	bhagalpu	Bihar	10	0.0106882	1.06882	97.9	8.0179	6.70197	66.7	2.68141	20.3028	85.1451	43.6	3.8	72.3831	15	1	7.10932	48.2	32.3	3.0648		3.83964	23.0007	3037766	2.2	20.1	15.6	27.8	1.1	1200.2	97.9	97.3	23.2	23.9	70.1	66.7	98.3	80.1	88.4	85.4	67.6	72.7	0.rural	16.1
225	banka	Bihar	10	0.0225685	2.25685	94.5	7.33873	5.99563	64.9	2.62334	19.6941	94.1427	50	0.6	88.4782	16	1	6.508	52.6	14.3	2.88514		3.35881	22.0692	2034763	4.4	31.2	22.7	39.6	2.3	659.8	94.5	92.9	9.3	16	70.4	64.9	97	76.1	80.2	86.7	64.5	64	0.rural	12.99
226	munger	Bihar	10	0.0182279	1.82279	99.7	11.4997	10.1916	63.7	0	20.4295	80.9662	48.9	0.8	69.5105	14	1	6.43136	41.4	34.1	2.9955		4.83927	24.4223	1367765	1.6	17.7	14.4	23.9	1.8	960.4	99.7	90.5	26.3	8.1	62.5	63.7	94	72.6	90.1	83.3	74.6	68.6	0.rural	14.77
227	lakhisar	Bihar	10	0.019392	1.9392	101.9	8.72508	11.6355	59.1	0.467711	20.0728	90.6306	58.2	1.2	71.2694	15	1	7.53499	49.3	36.8	2.98505		3.69475	19.3463	1000912	0.8	23.8	16	32.8	1.9	794.5	101.9	93.8	14.7	9.3	66.3	59.1	89.3	75.3	80.1	68.5	61.9	62.1	0.rural	10.27
228	sheikhpu	Bihar	10	0.0269981	2.69981	104.9	6.81074	13.7219	63.5	0.519428	19.8196	87.0775	54.1	1.8	76.8373	13	1	7.69394	48.3	33.6	3.29088		2.95802	30.4712	636342	0.1	25.8	17.2	33.3	2.7	1001.1	104.9	94.4	16.5	21.1	66	63.5	91.7	70.5	83.5	82.2	66.8	60.5	0.rural	13.88
229	nalanda	Bihar	10	0.0102049	1.02049	107.8	6.83836	14.2039	65.2	0.70178	20.1389	82.1991	46.6	0.8	69.7034	17	1	6.50499	47.2	31	3.23331		3.48374	31.0611	2877653	0.1	26.2	18.6	33.4	1	1238.8	107.8	97.9	23.4	27.2	59	65.2	94.5	77.2	82.8	84.7	68.8	58.5	0.rural	9.97
230	patna	Bihar	10	0.0058086	0.58086	113.6	3.80491	12.6993	69.7	0.0551071	20.8837	58.3319	51.7	5.6	46.9011	17	0	6.98978	40.7	49.9	2.79637		5.57608	22.4131	5838465	0.2	15.9	11.3	21.9	0.6	1829.9	113.6	98.8	51.7	9.4	51.6	69.7	88.8	74.8	85.1	84.2	76.3	55.7	1.urban	8.57
231	bhojpur	Bihar	10	0.0174399	1.74399	117.6	12.6244	5.90156	71.9	3.91161	21.0088	83.1907	48	0.4	69.1238	15	1	7.93642	41.4	26.2	2.89575		4.32437	19.6492	2728407	0.5	20.4	13.4	30.6	1.7	1155.5	117.6	99.9	21	14.7	70.6	71.9	93	83.2	86.7	82.5	73.5	64.7	0.rural	14.25
232	buxar	Bihar	10	0.0344349	3.44349	121.4	6.35919	8.78737	63.9	0	21.2893	82.5398	47.5	1.7	67.8057	17	1	7.5491	42	27.9	2.96474		5.21267	24.5907	1706352	1.6	22.5	14.8	32.2	3.4	1003.1	121.4	99.7	23.3	10.9	59.8	63.9	89.6	74.9	82.6	77.2	69.5	65.3	0.rural	17.33
233	kaimur (	Bihar	10	0.0131878	1.31878	97.1	5.09084	10.6896	70.5	0.580098	20.4039	91.5342	50	0.9	73.675	13	1	7.19517	43.4	21.5	3.09587		5.13526	32.3679	1626384	3.6	24.2	16.5	33.9	1.3	488.4	97.1	95.3	13.8	20	63	70.5	96.7	80.7	90.7	85.2	79.3	48	0.rural	10.11
234	rohtas	Bihar	10	0.0095058	0.95058	101.5	3.09584	9.48812	75.6	0.997354	20.671	86.7374	51.6	2.1	67.0435	17	1	8.17138	39.2	25.9	2.91299		5.69268	28.7984	2959918	1.1	21.1	13.7	31	1	770.1	101.5	99.4	17.9	5.6	61.3	75.6	99	80.1	93.6	89.9	73.7	59.1	0.rural	12.06
235	aurangab	Bihar	10	0.0116798	1.16798	100.6	6.04109	12.583	77.6	0	20.1314	89.4269	52.4	2	71.5573	16	1	6.9615	42.3	27.1	2.75183		5.1036	29.8075	2540073	0	23.8	16.8	32.9	1.2	779.2	100.6	98.8	16.6	20.5	53.4	77.6	96.7	87.7	95.4	88.3	75.8	59.5	0.rural	15.09
236	gaya	Bihar	10	0.0184926	1.84926	95.6	4.61475	8.96607	67.6	0.494819	19.799	90.0246	55	1.2	78.7987	15	1	8.25564	47.7	26.8	3.05995		3.67997	37.2064	4391418	0.1	26.3	17.8	32.1	1.9	889.7	95.6	96.7	15.6	2.8	59	67.6	95.3	76.2	80.9	85.5	72.7	63.1	0.rural	4.67
237	nawada	Bihar	10	0.0154074	1.54074	96.1	7.00234	7.57207	63.5	0.4985	19.8969	84.226	53.2	0.4	78.5863	15	1	7.28295	50.8	28.8	2.98076		3.77789	28.347	2219146	0.1	27.7	17.9	34.8	1.5	899	96.1	98.8	21	18.7	56.4	63.5	95.6	73	82.6	83	72.4	57	0.rural	8.37
238	jamui	Bihar	10	0.0093929	0.93929	93.6	5.45178	8.58393	55.5	0	19.7051	94.274	39.6	2.9	84.9682	16	1	6.97223	51.2	14.8	2.86127		3.08744	30.9069	1760405	4.5	27.7	18.8	36.4	0.9	580.7	93.6	78.6	9.2	2.7	61.3	55.5	83.8	63.3	71.7	69.3	63.6	49.9	0.rural	15.31
239	jehanaba	Bihar	10	0.0167446	1.67446	108.1	7.37489	12.1772	67.5	0.570345	19.8247	88.6976	57.9	2.5	75.0708	16	1	6.37575	45	29.3	2.82407		4.18858	28.1299	1125313	0.1	23.6	16	32.4	1.7	1215.3	108.1	99.4	20.1	17.7	61.4	67.5	96.5	75.4	88.5	88.2	72.8	56.7	0.rural	9.31
240	arwal	Bihar	10	0.0163184	1.63184	111	9.17348	7.48399	74.1	0.772014	20.1328	93.6814	51.3	5.9	85.2705	14	1	7.30899	44.9	21.3	2.92508		4.31708	31.3486	700843	0.1	27.7	20.6	37.1	1.6	1058.5	111	99.1	10.2	25	66.8	74.1	100	81.6	91.1	91.1	78.5	60	0.rural	11.39
241	north d	Sikkim	11	0.0086823	0.86823	22.9	2.44465	5.80579	89.9	1.21287	23.7087	61.3131	33.3	5.6	14.393	14	1	4.85001	30.3	89.3	1.86133		6.94454	75.1925	43709	65.7	21.9	5.2	21	0.9	10.2	22.9	98.2	48.8	32.3	64.9	89.9	100	89.9	98	100	89.9	93.1	0.rural	21.57
242	west dis	Sikkim	11	0.005705	0.5705	34	1.14778	5.94365	78.4	0	22.6156	74.1432	38.5	5.3	14.4303	18	1	4.98837	31.5	93	2.00195		6.86727	55.8682	136435	42.4	35.8	5.9	37.3	0.6	113.6	34	94	41.4	36.3	58.7	78.4	97.1	82.6	94.2	89.9	85.6	80.5	0.rural	13.94
243	south di	Sikkim	11	0	0	36.8	0	8.49702	92.3	1.94527	22.775	51.4641	33.3	9.6	6.25251	18	1	4.72715	27.3	93.4	1.81136		7.17636	30.252	146850	28.2	28.6	2.9	29.9	0	200.7	36.8	99.6	52.5	32.5	61.6	92.3	100	92.3	97.4	100	90	86.4	0.rural	9.16
244	east dis	Sikkim	11	0.0025558	0.25558	36.5	2.70355	9.33284	79.2	3.5248	23.8298	36.6077	44	17.7	10.8435	13	0	5.08176	24.4	83.6	1.75784		7.83446	34.5557	283583	27.7	15.2	4	14.4	0.3	300.6	36.5	98.2	70.7	26.6	49.7	79.2	98.9	87	89.6	90.3	79.3	83.9	1.urban	19.99
245	tawang	Arunanchal Pradesh	12	0.0083435	0.83435	18.9	5.70856	3.88621	27.8	3.18663	23.8926	57.6478	0	6.3	54.2167	15	1	4.75539	47.8	54.3	2.63395		2.20411	93.839	49977	69.7	18.4	3.2	13.5	0.8	21.2	18.9	94.7	45.6	44.2	66.4	27.8	65.3	47.4	38.8	46.8	30.4	32.4	0.rural	19.43
246	west kam	Arunanchal Pradesh	12	0.0184197	1.84197	29.9	7.53638	7.03156	25	10.5478	23.4613	51.3695	60	17.1	30.4546	16	1	5.62893	42.2	58.8	2.39858		5.11808	78.5985	83947	55.2	19.3	2	17.7	1.8	15.9	29.9	94.8	56.1	53.7	49.9	25	67.7	44.4	43.6	47.8	33.9	45.4	0.rural	19.12
247	east kam	Arunanchal Pradesh	12	0.0035471	0.35471	28.8	7.33926	4.61442	11.9	6.48497	22.6063	57.0365	50	16.1	57.9375	15	1	6.19297	51.1	38.3	3.31576		4.49521	98.2748	78690	92	29.1	1.4	26.6	0.4	13.1	28.8	78.6	36.8	45.7	47.7	11.9	37.2	27.6	17.4	17.4	14.8	20	0.rural	17.56
248	papumpar	Arunanchal Pradesh	12	0.0257949	2.57949	29.5	10.1328	9.09725	34.9	9.1551	22.9668	21.1779	50	15.2	16.1384	16	0	5.75669	31.4	68	2.50424		8.05309	81.684	176573	66.4	9	1.1	9.1	2.6	46.7	29.5	91.5	84.3	46.6	54.4	34.9	80.1	56.8	59.4	56.9	39.7	51.3	1.urban	18.69
249	upper su	Arunanchal Pradesh	12	0.0340506	3.40506	20.1	11.2614	2.09055	21.9	4.12617	21.7537	66.5687	50	17.1	63.3777	18	1	5.56715	45.7	59.9	3.12576		5.01198	98.0327	83448	93.9	28.2	2.2	27.1	3.4	12.9	20.1	86.2	38.5	71	52.6	21.9	60.4	38.6	31.1	41.9	20.5	53.9	0.rural	12.7
250	west sia	Arunanchal Pradesh	12	0.0044986	0.44986	19.9	4.44537	3.3128	34.4	4.77694	22.3552	67.4235	50	9.3	44.9077	18	1	5.54576	42.3	76	2.65853		6.36959	95.8753	112274	82.6	26.9	1.2	25.6	0.5	14.1	19.9	90.6	48.7	65.7	39.2	34.4	74.4	45.5	44	70.8	39.2	45.8	0.rural	14.78
251	east sia	Arunanchal Pradesh	12	0.059268	5.9268	20.4	12.0957	4.67184	45.5	12.0183	23.1424	62.5006	60	14.3	36.1902	23	1	5.64986	36.9	72.8	2.28149		8.37162	91.251	99214	70.5	23.9	3.6	24.6	5.9	26.4	20.4	98.3	44.9	84.4	47.4	45.5	83.6	58.4	57.1	78.8	51.4	62.1	0.rural	18.92
252	upper si	Arunanchal Pradesh	12	0	0	16.6	7.46035	4.51388	0	3.41741	23.0582	81.6022	50	10	58.6829	24	1	5.27239	48.5	60	2.16937		7.6431	95.5802	35320	80.6	30.5	2.3	28.1	0	5.2	16.6	92.5	22.4	72.1	48.1	0	0	0	0	0	0	49.6	0.rural	15.32
253	changlan	Arunanchal Pradesh	12	0.0417761	4.17761	17.7	3.27945	6.56597	79.5	15.3396	21.4558	81.5417	72.7	26	59.7279	22	1	5.92687	50.6	56.4	2.56399		4.88193	48.4059	148226	36.3	29.6	2.8	32.8	4.2	29.4	17.7	70	26.5	56.5	64.3	79.5	93.8	79.5	83.7	83.7	73.2	25.7	0.rural	25.2
254	tirap	Arunanchal Pradesh	12	0.0361774	3.61774	23.6	3.58142	2.22973	45.3	14.2747	21.7367	86.9201	75	23.6	71.6339	24	1	6.04607	57.2	54.9	2.99413		4.79514	97.2464	111975	87.9	33.7	1.6	31.6	3.6	55.1	23.6	68.3	21	59.4	59.3	45.3	63	60.3	63.4	63	53	21.8	0.rural	21.73
255	lower su	Arunanchal Pradesh	12	0	0	25.7	4.86077	4.38531	40.1	2.37041	22.4981	38.4282	50	6.9	33.4699	16	1	4.982	34.9	73	2.94096		6.41447	94.8959	83030	87.8	18.8	2.4	17.2	0	33.4	25.7	97.6	64.5	66	50.6	40.1	68.8	59.9	56.1	53	37.1	43.8	0.rural	20.17
256	kurung k	Arunanchal Pradesh	12	0.0073388	0.73388	21.6	4.94237	2.94876	17.4	1.85933	22.3621	54.8975	25	9.1	59.6814	15	1	5.59084	60.2	46.7	3.33052		3.70954	100	92076	98.6	33	3.2	30.5	0.7	13.5	21.6	92.4	39.2	67.6	50.6	17.4	49.2	31	28.6	28.2	14.3	22.9	0.rural	29.41
257	dibang v	Arunanchal Pradesh	12	0.0106883	1.06883	12.5	1.61717	6.77687	38.3	13.1495	23.6437	61.7323	0	0	35.0192	24	1	4.62159	44.6	78.2	2.11861		7.18032	88.8598	8004	71.2	17.4	1.3	16.9	1.1	1.1	12.5	99.4	33.8	74.4	43.4	38.3	82.8	55	72.8	67.4	51.2	27.2	0.rural	5.21
258	lower di	Arunanchal Pradesh	12	0.0115332	1.15332	16.4	4.44193	4.74888	37.3	5.65783	21.946	58.4308	75	12	49.459	21	1	5.21954	41.1	68.6	2.50117		5.29562	60.2446	54080	48	24.1	6.2	25.6	1.2	9.5	16.4	95.9	41.7	59.6	59.1	37.3	74.4	62.6	53	57.2	30.1	47.4	0.rural	29.63
259	lohit	Arunanchal Pradesh	12	0.01068	1.068	18	3.20226	6.44302	56.5	28.7936	21.2701	83.7047	80	30.4	69.2393	17	1	5.84791	43	60.5	2.6688		4.67675	36.0136	145726	32.5	25.9	5.3	28.1	1.1	37.3	18	92.6	23.9	45.8	57.1	56.5	84.5	72.3	72.3	66	65.7	41.8	0.rural	19.56
260	anjaw	Arunanchal Pradesh	12	0.0215006	2.15006	13.3	10.5887	8.71525	35.8	7.77226	22.4207	81.486	100	20	72.8147	24	1	4.66035	52.8	45.3	2.41131		5.05649	87.0976	21167	77.7	30.7	0.9	26.9	2.2	3.2	13.3	87.2	24.7	75.3	61.6	35.8	75.4	51.5	52.8	56.8	40.2	49.3	0.rural	14.52
261	mon	Nagaland	13	0.0034708	0.34708	27.9	1.47039	1.50509	19.5	6.18774	20.9032	97.2311	53.8	10.5	82.76	12	1	6.94744	52.2	81	3.50625		4.26928	100	250260	95.2	49.7	4.3	47.7	0.4	136	27.9	72.8	5.8	4.5	42.6	19.5	48.2	28.4	30	31	29.3	14.2	0.rural	15.09
262	mokokchu	Nagaland	13	0	0	32.1	3.70316	1.39484	51.9	41.2678	22.0659	62.7298	85.7	53.6	24.3822	12	1	4.88204	18	91.1	2.19641		9.49033	100	194622	91.7	29.8	4.7	29.6	0	121.4	32.1	85.9	38.3	5	12.2	51.9	77.1	64.1	77.8	75.8	66.8	58.3	0.rural	9.51
263	zunhebot	Nagaland	13	0.0049323	0.49323	27.9	1.53444	1.88963	24.7	11.2053	22.0726	92.1699	77.8	16.1	68.4744	10	1	5.14012	26.9	81.1	3.37072		7.2939	100	140757	97	40.3	8.5	36.9	0.5	112	27.9	88.7	12.8	18.9	41.1	24.7	71.4	36.2	39	48.2	32	20	0.rural	10.31
264	wokha	Nagaland	13	0.0094148	0.94148	34.5	5.46252	2.38196	22.6	28.9383	21.6832	51.3762	75	28.2	32.5785	12	1	5.05597	22.9	73.2	2.61645		9.16856	99.0725	166343	94.2	32.4	3.9	30.2	0.9	102.5	34.5	72.7	35.4	3.7	31.6	22.6	50.9	48.4	46.9	54.7	36.5	29	0.rural	15.07
265	dimapur	Nagaland	13	0.0357826	3.57826	35.6	8.81759	6.76539	33.7	32.2525	22.1045	42.537	75	35.2	30.1344	12	0	4.90132	26.6	65.2	2.38743		7.28658	77.9472	378811	59.1	8.8	2.4	9.1	3.6	468.5	35.6	78.8	66.7	4.6	15.2	33.7	63.3	59.2	54.6	47.4	43.5	36.7	1.urban	9.92
266	phek	Nagaland	13	0	0	25.8	2.46958	0.72593	34.7	14.3183	21.8644	93.2273	66.7	22.9	73.856	12	1	5.59107	35.2	82.7	3.65314		5.74165	99.3843	163418	96.2	35.6	1.9	31.1	0	79.9	25.8	94.1	9.8	4.3	12.5	34.7	74.5	65.8	53.1	47.3	46.4	19.1	0.rural	17.68
267	tuensang	Nagaland	13	0.0107518	1.07518	26.5	5.25728	2.29579	43.2	16.6355	20.9509	93.9174	60	23.9	69.9025	12	1	6.38283	40.2	72.9	3.96914		5.99903	100	196596	97.1	40.2	2	38.2	1.1	79.8	26.5	91.5	9.2	5.3	28.8	43.2	77.7	53.4	57.9	56.6	53.9	22.4	0.rural	22.93
268	longleng	Nagaland	13	0	0	30.1	2.35068	0.98185	10.8	16.074	21.166	95.5213	66.7	16.7	73.8693	12	1	5.67326	40.9	73.6	3.0272		6.24782	100	50484	96.3	47.2	2.6	44.5	0	89.6	30.1	41.2	4.8	5.6	14.2	10.8	55.4	42.7	28.2	37.9	25.1	12.8	0.rural	11.93
269	kiphire	Nagaland	13	0.0101799	1.01799	24.6	8.30398	1.52107	36	11.2806	21.2657	91.6439	60	17.6	74.5205	12	1	5.6135	44.3	80.5	3.84488		5.79546	99.5762	74004	96.5	30.7	1.7	26.9	1	64.6	24.6	87.2	11.1	7.9	25.6	36	65.7	56.3	44.5	50.2	38.9	21.7	0.rural	7.02
270	kohima	Nagaland	13	0.0073047	0.73047	28.8	5.81043	3.63069	60.5	27.093	22.8124	54.651	69.2	28.6	34.9796	12	0	5.20838	26.3	69.1	2.8658		7.86213	97.4815	267988	83.9	17.5	0.8	14.7	0.7	182	28.8	79.8	55.6	5.3	36.4	60.5	93.9	67.5	77.2	71.2	71.1	37.7	1.urban	8.68
271	peren	Nagaland	13	0.0465141	4.65141	31.3	8.56773	1.81032	49.1	28.3481	22.1888	83.9106	75	38.7	61.507	12	1	5.48872	34.7	74.2	3.20711		5.78634	94.681	95219	88.5	45.6	3.9	43.2	4.7	54.9	31.3	61	16.9	6.3	15.9	49.1	81.1	56.6	57.7	51.7	54.7	33.6	0.rural	11.28
272	senapati	Manipur	14	0.0296756	2.96756	28.1	5.11488	2.64882	58.7	58.083	22.496	83.9272	80	58.2	65.6945	16	1	6.38581	44.8	59.6	2.96234		7.68631	87.3296	479148	87.5	38.9	2.3	38.2	3	138.2	28.1	35.4	19	0.6	22.8	58.7	90.7	71	71.8	69.3	69.3	19.1	0.rural	20.69
273	tamenglo	Manipur	14	0.0093951	0.93951	33.3	4.13376	2.77755	44	19.5516	21.8564	88.3482	66.7	22.4	74.2529	15	1	6.07848	39.6	62	3.29991		5.79897	97.399	140651	95.7	36.1	1.4	34.6	0.9	33.7	33.3	37.6	12.7	2.6	22.9	44	82	63.4	59.7	56.4	57.5	24.9	0.rural	16.13
274	churacha	Manipur	14	0.005526	0.5526	31.5	2.29076	4.66814	52.2	56.0443	22.558	61.2717	84.6	69	45.7345	15	1	6.19729	28.5	66.1	2.95074		7.59338	96.211	274143	92.9	26.7	3	29.3	0.6	60.2	31.5	48.3	42.2	2	17.5	52.2	84.1	60.1	68.4	65.1	52.9	20.4	0.rural	21.34
275	bishnupu	Manipur	14	0.0109398	1.09398	33.8	6.03238	6.4085	77.2	59.0112	22.8851	58.3201	69.2	52.5	35.3625	23	0	5.8383	34.1	38.2	1.94665		9.08512	9.31564	237399	1.4	20.8	6.4	25.2	1.1	497	33.8	43.9	38.8	4.2	21.4	77.2	96.1	84.9	87.3	82.3	79.2	31.6	1.urban	21.34
276	thoubal	Manipur	14	0.0208828	2.08828	30.3	8.05524	7.12449	65.4	52.2097	23.1148	65.4766	64.3	48.4	44.7094	19	0	5.92083	36.2	45.5	2.2857		8.45473	15.4961	422168	0.4	26.2	7.8	28.6	2.1	595.1	30.3	33.9	37.1	4	24.9	65.4	90.8	74.1	77.4	74.3	72.8	34.4	1.urban	21.71
277	imphal w	Manipur	14	0.0246565	2.46565	38.8	8.69081	9.32324	82.8	46.4535	23.6302	36.4082	62.9	44.7	18.3641	23	0	5.7056	24.2	47.3	1.93115		10.3164	13.5086	517992	4.7	9.6	2.5	12.5	2.5	1733.2	38.8	53.8	63.2	3.7	29.3	82.8	97.2	90.9	93.7	87.9	81.3	52.2	1.urban	23.54
278	imphal e	Manipur	14	0.0148073	1.48073	33.5	3.2949	8.59012	72.7	53.963	23.3915	51.7395	71.9	47.5	33.9316	22	0	5.92664	28.8	43.4	2.26422		8.75886	7.48094	456113	6.1	12.4	4.4	15.7	1.5	498.1	33.5	32.2	50.1	6.1	20.8	72.7	95.9	87.2	80.7	81	74.9	31.9	1.urban	17.87
279	ukhrul	Manipur	14	0.0093343	0.93343	25.5	5.58629	1.30459	42.4	48.6594	21.8489	89.0579	88.9	46	75.7789	14	1	5.35875	29.4	59.8	3.24217		7.66443	99.7296	183998	94.4	33	2.1	30.7	0.9	41.5	25.5	44.1	10.8	1.1	26.1	42.4	78.6	53.9	54.2	50.3	45.1	14.1	0.rural	13.72
280	chandel	Manipur	14	0.0106988	1.06988	27.4	4.7314	6.99921	50.6	45.2127	22.9929	83.2954	71.4	50	52.5552	18	1	5.85231	37.4	61.6	2.90101		7.69863	94.4305	144182	89	35.8	5.8	35.1	1.1	45.6	27.4	37.3	17.5	1.1	28.4	50.6	86.2	63.3	68.2	58.1	60.7	14.7	0.rural	19.59
281	mamit	Mizoram	15	0.0077284	0.77284	37.7	9.38147	2.56736	40.7	44.02	21.6197	68.8691	80	61.5	48.9942	16	1	5.62321	30.3	66.1	2.76967		5.79339	100	86364	95	36.2	3	40.8	0.8	28.7	37.7	82.3	38	50.7	19.4	40.7	64.2	55.4	54.9	56.8	48.2	59.3	0.rural	15.25
282	kolasib	Mizoram	15	0.0126759	1.26759	39.5	3.9252	4.02443	51.3	66.6671	22.6529	36.4083	80	78.1	20.3013	15	0	5.50911	21.5	87	2.57547		7.62264	91.657	83955	87.7	28.5	7.1	33.1	1.3	62.7	39.5	97	69.2	62	41	51.3	64.1	61	60.5	56.4	57.3	71.4	1.urban	13.84
283	aizawl	Mizoram	15	0.0395043	3.95043	32.5	10.17	7.45084	55.3	38.3206	23.2578	17.299	82.4	52.7	4.08414	14	0	6.21585	14.9	90.9	2.62639		9.49152	98.6228	400309	93.3	12.7	2.9	14.2	4	108	32.5	93.3	87.5	38.1	10.5	55.3	82.8	66.3	65	60.4	60.2	75.5	1.urban	16.3
284	champhai	Mizoram	15	0.0104343	1.04343	27.5	6.91938	4.8073	49.1	51.3618	22.4244	55.3223	75	58.6	21.8083	14	0	5.93038	19.8	87	2.86563		7.68217	99.5594	125745	98.2	35.1	4.6	37.9	1	37.8	27.5	97.5	52.2	58.1	7.8	49.1	72.6	56.9	59.6	64.6	57.5	76.1	1.urban	17.68
285	serchhip	Mizoram	15	0.0190426	1.90426	28.5	3.72517	2.6698	61.6	61.5066	22.437	39.7801	100	72	12.7711	15	0	5.58188	16.1	91.9	2.65809		8.77762	99.7066	64937	96.8	35.6	2	37.7	1.9	56.8	28.5	95.9	64.8	70.3	29	61.6	82	69.9	72.4	74.3	62.7	72.1	1.urban	17.38
286	lunglei	Mizoram	15	0.0110276	1.10276	30.5	5.60038	6.13021	46.4	57.9094	22.1219	52.429	80	68.3	25.9812	14	0	5.89942	25	77.7	2.5768		7.81183	98.5678	161428	95.1	34.8	6.6	36.5	1.1	36	30.5	94	52.2	52.2	26.9	46.4	69.2	61.1	60.9	66.4	56.4	65.2	1.urban	18.86
287	lawngtla	Mizoram	15	0.0051774	0.51774	31.9	5.89996	2.40813	42.2	44.4777	21.4762	65.4776	71.4	58.3	52.7318	17	1	5.90801	46.7	65.3	2.99268		5.54601	91.0418	117894	95.3	27.4	2.7	31.1	0.5	59.5	31.9	74.6	38.7	26.9	33.8	42.2	70.7	53.4	53.4	48.9	49.3	44.7	0.rural	9.98
288	saiha	Mizoram	15	0.0088462	0.88462	27.5	2.74746	3.08326	55.4	34.3325	21.3304	49.0762	66.7	66.7	26.275	13	0	6.35825	25.3	79.8	3.33781		7.98929	99.5967	56574	96.6	17.4	1.7	19.7	0.9	28.9	27.5	92.3	56.6	54	21.1	55.4	79.1	66	69.1	75.2	58.7	69	1.urban	18.61
289	west tri	Tripura	16	0.0164568	1.64568	56.8	4.87883	16.3889	56.7	26.294	21.4583	65.2981	63.5	37.5	49.4902	21	0	5.16383	21.1	68.9	1.55273		8.11826	48.5036	1725739	25	15.7	9	20.9	1.7	579.7	56.8	97.2	42	49.7	52	56.7	86	73.4	72.2	72.7	63.4	70.6	1.urban	33.28
290	south tr	Tripura	16	0.0336236	3.36236	54.7	3.91689	11.038	54.7	32.21	20.6207	82.9621	70.6	45.9	67.2482	22	1	5.17576	26.2	61	1.65306		7.01546	62.4933	876001	39.4	22.5	12.7	29.5	3.4	280.6	54.7	91.3	22.1	70.5	51.8	54.7	86.7	72.7	74.1	72.8	39.9	68.2	0.rural	44.54
291	dhalai	Tripura	16	0.0074311	0.74311	46.1	3.39047	10.3552	44.3	30.8099	20.8765	85.653	81.1	43.2	79.2452	24	1	5.10084	27	49.5	2.01529		5.52787	74.1135	378230	55.7	23.3	11.2	29.1	0.7	168.9	46.1	66	19.2	68.8	50.4	44.3	62.1	59.3	69.8	62.4	44.7	56.8	0.rural	42.62
292	north tr	Tripura	16	0.047155	4.7155	45.3	6.31478	14.9638	53.8	39.3835	20.1779	84.796	69.3	49.7	72.2247	21	1	5.78514	25	46.1	2.24335		6.10202	48.9028	693947	25.9	13.4	6.3	20	4.7	341.4	45.3	64.2	23	59.1	37.3	53.8	79.6	65.4	66.4	63.6	50.6	46	0.rural	41.42
293	west gar	Meghalaya	17	0.13457	13.457	56	14.5289	9.09877	48	21.9502	21.113	85.911	66	22.1	65.7159	24	1	6.12043	44.2	45.7	2.64744		5.97449	59.839	643291	73.7	24.9	6.2	26.9	13.5	193	56	51.4	16.3	35.6	52.7	48	87.4	66.2	70.9	61.7	54.5	49.5	0.rural	8.49
294	east gar	Meghalaya	17	0.11236	11.236	51	16.0905	6.7791	40.8	5.64239	21.245	96.5128	75	9.8	75.1686	18	1	5.86145	39.6	51.8	3.08973		4.70917	99.3811	317917	96	30.4	6.1	32.7	11.2	108.8	51	40.5	6.6	18.3	75.4	40.8	60.7	54.6	53.5	46.3	40.4	53.8	0.rural	12.3
295	south ga	Meghalaya	17	0.141291	14.1291	52.4	28.5824	7.96549	83	8.37252	22.5924	92.033	63.6	18.8	33.2488	26	1	5.15344	42.3	84.8	2.41403		7.79564	98.9783	142334	94.3	23.7	3.9	26.1	14.1	74.4	52.4	67.9	9.8	56.2	74.9	83	91	93.9	93.9	85.1	93.9	76.6	0.rural	3
296	west kha	Meghalaya	17	0.0113244	1.13244	45.3	2.66981	8.61497	74.2	48.7556	21.1789	94.7676	81.8	45.6	62.4707	13	1	6.21108	39.8	79.7	3.75026		5.834	99.7297	383461	97.8	31.9	9.7	33.1	1.1	73.6	45.3	72.7	6.9	42.8	35.8	74.2	91.2	78.7	83.2	85.2	76.5	41.5	0.rural	6.91
297	ribhoi	Meghalaya	17	0.0504273	5.04273	43.3	14.7252	7.87196	55.7	47.6185	20.8636	94.3465	73.3	44.8	69.4815	13	1	6.15786	39.8	56.3	3.57601		4.34613	95.5022	258840	88.9	29.3	7.7	32.7	5	107.3	43.3	70.4	9.6	36.3	44.4	55.7	84.4	63.8	71.5	73.2	55.6	61.1	0.rural	9.74
298	east kha	Meghalaya	17	0.0306199	3.06199	42.8	8.70403	9.25173	68.7	39.9587	21.6618	74.3897	72.5	38	41.8948	12	0	6.33818	30	65.6	3.39905		6.95252	95.2231	825922	80.1	14.2	5	16.3	3.1	295.7	42.8	85.8	43.1	24.4	46.5	68.7	92.2	75.3	76.4	78.8	67.3	62.2	1.urban	10.72
299	jaintia	Meghalaya	17	0.0183826	1.83826	38.8	6.73202	3.58079	68.3	46.859	21.4251	85.4334	77.3	48.9	56.189	12	1	6.68778	52.5	55.5	3.76176		4.99987	100	395124	95.2	21.9	9.1	25.6	1.8	104.5	38.8	74.4	21.6	56.9	33.3	68.3	91	76.1	79.7	76.6	69.3	50.4	0.rural	8.07
300	kokrajha	Assam	18	0.0177647	1.77647	53.9	0.89326	8.8833	42.1	14.7232	20.8063	85.5891	57.6	12.2	74.1733	23	1	5.53133	44.8	39.2	2.15833		5.56765	34.5275	887142	31.4	24	6.3	32.3	1.8	279.8	53.9	76.5	18.3	7.1	40.4	42.1	82.1	48.9	67.7	66.2	47.9	32.8	0.rural	18.73
301	dhubri	Assam	18	0.0042626	0.42626	55.8	2.68859	10.3272	20.1	16.3318	20.1048	88.1689	53.3	17.5	85.6007	21	1	5.69456	52.7	33	2.55076		4.68	3.31076	1949258	0.3	19.3	8.8	30.7	0.4	850.7	55.8	89.4	16.7	7.1	42.6	20.1	62.8	33.7	30.7	38.5	25.1	32.7	0.rural	26.77
302	goalpara	Assam	18	0.0152105	1.52105	55.3	2.66037	12.7243	43.7	7.26049	20.3052	85.4762	57.6	7.3	72.724	22	1	6.26776	44.1	46.2	2.47583		5.3961	23.6216	1008183	23	20.1	7.5	28.8	1.5	502.6	55.3	87.1	21.3	11.8	36	43.7	83	53.1	64.4	71.9	51.2	56.9	0.rural	20.21
303	barpeta	Assam	18	0.009961	0.9961	55.5	1.81116	15.3297	34.1	11.5764	20.2786	84.5904	57.9	16.9	77.1064	21	1	6.23588	47	34.9	2.24502		5.61427	6.39773	1693622	1.6	18	5.8	29.6	1	734.4	55.5	97.8	22.6	25.7	30.2	34.1	67.4	45.6	54.7	66	40.8	41.1	0.rural	26.85
304	morigaon	Assam	18	0.0339562	3.39562	50.8	6.44895	11.1103	44.4	9.99432	20.5699	84.7716	73.8	17.7	75.0622	18	1	5.65199	43.6	40.1	2.46165		6.13823	24.6685	957423	14.3	24.4	7.9	36.7	3.4	620.6	50.8	98	18	25.9	38.2	44.4	92.2	49.1	67.5	79.6	47.5	40.4	0.rural	25.59
305	nagaon	Assam	18	0.0096862	0.96862	43.8	2.97188	8.95873	43.1	12.622	20.3948	85.897	68.5	17.3	78.9923	18	1	5.63397	39.4	45.5	2.64963		5.98449	11.6969	2823768	4.1	19.2	6.9	30.6	1	708.5	43.8	92.7	19	12	35.4	43.1	80	52.7	55.1	68.1	41.1	42.7	0.rural	22.26
306	sonitpur	Assam	18	0.0049954	0.49954	40.8	2.41295	10.8343	45.3	17.0468	21.023	81.18	59.7	16.2	67.258	21	1	5.6613	42.4	61	2.03332		6.1299	25.4015	1924110	12.1	18.9	6	25.8	0.5	370.4	40.8	71.2	22.7	10.4	27	45.3	82.6	51.1	65.9	70.6	53.3	59	0.rural	14.06
307	lakhimpu	Assam	18	0.008225	0.8225	31.7	1.01285	11.6658	54	17.4448	20.6237	88.1717	65.9	20.6	73.5515	21	1	5.99674	34.4	49.6	2.3235		7.28909	35.7746	1042137	23.9	27.2	4.2	33	0.8	361.1	31.7	73.4	18.9	9.5	31.8	54	89.3	57.9	80.1	78.7	58.5	48.1	0.rural	18.25
308	dhemaji	Assam	18	0.0153502	1.53502	25.3	4.06094	9.80379	47	10.7748	20.9009	92.0663	69.6	19.8	79.9673	23	1	6.00241	38.3	41.4	2.13891		7.32942	53.3944	686133	47.4	36.6	2.8	39.7	1.5	262.7	25.3	91.7	11	9.5	38.9	47	96.4	61.7	80.7	79.6	68.2	43.9	0.rural	28.02
309	tinsukia	Assam	18	0.028156	2.8156	23	5.46551	17.6345	0	23.6904	19.8844	79.5802	73.8	31.5	64.5613	18	0	5.82354	39.9	0	2.35162		4.48794	14.9561	1327929	6.2	14.9	3.6	17.9	2.8	349.3	23	0	0	0	0	0	0	0	0	0	0	0	1.urban	30.04
310	dibrugar	Assam	18	0.006624	0.6624	27	1.27654	18.643	71.1	9.56859	20.3799	77.9854	68.9	16.1	58.4114	17	1	5.69118	33.3	56.6	1.91229		6.34655	12.92	1326335	7.8	14.8	4.6	17.7	0.7	390.2	27	98.8	28.1	7.7	52.6	71.1	100	78.3	82.1	92.6	71.5	65.3	0.rural	25.22
311	sivasaga	Assam	18	0.0104653	1.04653	28.8	4.64675	14.7027	73	19.1813	20.2388	81.8558	80	23.8	60.3963	20	1	5.95631	29.3	55.5	2.00572		6.88471	9.19029	1151050	4.3	16.2	4.2	20.6	1.1	436.9	28.8	96.2	26.4	13.3	33.5	73	100	78.7	84.4	88.6	78.3	56.9	0.rural	19.84
312	jorhat	Assam	18	0.0066831	0.66831	34.4	1.65802	9.35206	64.8	10.2876	20.1791	79.7801	67.3	17.8	54.0123	21	1	5.76973	27.2	64.5	1.74016		7.94596	27.5128	1092256	12.8	18.2	4.9	21.4	0.7	364.6	34.4	88.1	34.4	11.8	38	64.8	92.2	70.1	84	91.4	69.3	52.6	0.rural	19.69
313	golaghat	Assam	18	0.0054857	0.54857	36.1	0.97273	13.6212	67.9	8.74792	20.7249	87.7465	52.7	13.8	57.6542	22	1	5.25206	32.3	59.6	1.79644		6.84167	15.8654	1066888	10.5	24.1	6.2	29.6	0.6	317.5	36.1	94.3	15.7	9.5	33.3	67.9	90.9	73.6	83.7	91	77.4	66	0.rural	23.1
314	karbi an	Assam	18	0.0155299	1.55299	40.9	0.79034	5.59584	23.6	19.0716	21.5777	91.5556	61.8	17.5	75.546	23	1	5.72946	41.7	41.5	2.71064		4.76377	69.0122	956313	56.3	29.7	6.4	35.8	1.6	92	40.9	52.4	14.4	6.2	24.6	23.6	68.5	38.4	46.6	53.1	28.2	37	0.rural	17.24
315	dima has	Assam	18	0.0272464	2.72464	37.4	2.6305	4.82034	59.8	16.3534	21.6803	82.3869	80	23.8	65.4023	21	1	5.70912	34.2	59	2.66216		6.12235	80.8822	214102	70.9	23	2.3	26.6	2.7	43.8	37.4	47.7	24.3	5.4	28.9	59.8	91.4	69.2	78	86.3	61.1	41.9	0.rural	25.58
316	cachar	Assam	18	0.0203317	2.03317	41	6.67047	11.5708	45.4	55.2993	19.655	81.1228	80.2	51.4	67.8025	18	1	5.98773	32.4	37.3	2.74645		6.10824	17.6572	1736617	1	10.9	4	17.5	2	461.3	41	61.6	28.8	3.1	30.9	45.4	82.2	57.7	71.9	68.7	60.5	56.9	0.rural	21.39
317	karimgan	Assam	18	0	0	46.6	3.6291	9.55051	53.9	46.6588	20.2649	85.4307	76.6	42.4	71.2522	19	1	6.29304	35.3	39.5	3.04803		6.36114	18.1081	1228686	0.2	13.1	5.5	21.9	0	661.2	46.6	62.8	22.5	5	24.6	53.9	80.5	65.7	72.1	66.1	60.7	67.6	0.rural	15.71
318	hailakan	Assam	18	0	0	44.2	0.73045	7.41371	39.2	35.2191	19.8765	91.9359	88.9	36.7	80.4909	18	1	6.02876	38.2	36	2.96359		5.90226	16.443	659296	0.1	14.7	4.7	25.6	0	497.8	44.2	51.2	13.8	8.8	29	39.2	68.3	49.8	59.5	59.5	45.4	70.4	0.rural	24.46
319	bongaiga	Assam	18	0.0054459	0.54459	55.7	1.34947	9.83227	42.4	15.9675	20.9371	80.313	39.6	18.2	70.9043	24	1	5.69452	41.2	45.9	2.21989		5.77279	25.2563	738804	2.5	17.7	6.4	26.2	0.5	703.3	55.7	74	27.2	9.2	34.5	42.4	84.7	45.5	70.6	79.9	42.1	51.4	0.rural	23.64
320	chirang	Assam	18	0	0	50.6	0.82761	8.85237	40.4	14.4232	20.9627	85.6228	51.4	17.5	79.3958	21	1	5.82895	46.1	32.6	2.34613		5.49764	40.1581	482162	37.1	24	7.3	30.6	0	278.9	50.6	70.8	18.3	6.1	35.6	40.4	77.7	49.3	60.1	68.5	46.7	48.8	0.rural	31.23
321	kamrup	Assam	18	0.0087704	0.87704	52.5	4.50142	20.3825	35.7	4.27982	20.9749	67.3168	49.6	7	59.5804	21	1	5.62465	34.4	52.6	1.9607		7.06973	21.8793	1517542	12	18.8	6.6	26.4	0.9	523.4	52.5	93.9	37.3	6.8	33.7	35.7	72.2	46.4	56.3	57.4	41.8	56.7	0.rural	29.86
322	kamrup m	Assam	18	0.002737	0.2737	48.3	6.7908	12.7363	72.8	8.7031	21.7112	29.8321	51.7	8.2	23.7672	21	0	5.23435	20.2	61.2	1.83032		8.90552	39.4544	1253938	6	3.4	1.4	4.5	0.3	1041	48.3	80.1	79	16.7	34.5	72.8	93.7	78.4	85.5	91.5	64.1	63	1.urban	11.79
323	nalbari	Assam	18	0	0	55.5	1.29484	16.3292	48.8	13.5915	21.2063	67.0618	59.1	15.8	60.8415	21	1	5.93264	31.1	51.2	2.03659		7.94321	14.7562	771639	3	12.1	4.5	20.1	0	749.3	55.5	98.4	35.5	10	45.3	48.8	89.4	55.5	83	79.7	59	48.1	0.rural	33.54
324	baksa	Assam	18	0.0132438	1.32438	51.7	2.67308	13.6804	59.1	0.937444	21.1587	86.3709	45.5	4.3	70.7886	24	1	5.82884	39.7	54.3	1.88533		7.11115	46.0566	950075	34.8	25.7	10	34.8	1.3	401.1	51.7	82.4	16.6	3.7	39	59.1	91.6	64.8	82.6	81.3	60.2	54.2	0.rural	23.13
325	darrang	Assam	18	0.0046798	0.46798	52.2	0.71025	12.1773	40.6	13.6079	20.3036	87.1408	64.2	17.2	78.0472	24	1	5.77597	47.5	45.6	2.41347		5.77993	6.43247	928500	0.9	22.7	8.8	34.4	0.5	576.9	52.2	97	17.6	4.9	45.4	40.6	81.2	49.5	63.3	61.9	51.3	47.4	0.rural	24.8
326	udalguri	Assam	18	0.0027011	0.27011	49	0.54995	7.76591	52.8	9.56064	20.6247	86.7187	52.4	11.4	71.6325	24	1	5.6489	43.5	53.8	2.10112		6.28031	39.9254	831668	32.1	23.8	8.7	32.9	0.3	407.9	49	81.2	14.1	2.7	39.7	52.8	90.6	59.1	79.6	82	58	61.3	0.rural	26.31
327	darjilin	West Bengal	19	0.0293775	2.93775	54.7	4.39421	14.4341	84.2	4.53673	22.019	46.1386	45.7	12	29.7393	16	0	6.25147	28.8	61	1.76867		7.56534	50.1734	1846823	21.5	7.7	3.6	10.1	2.9	578.7	54.7	71	56.3	24.5	45.8	84.2	95.4	92.2	91.7	89.5	87.4	53.9	1.urban	22.37
328	jalpaigu	West Bengal	19	0.0527418	5.27418	58.6	10.2963	19.3017	81.7	5.54367	20.8591	79.5034	58.3	17.8	62.2006	18	1	5.40961	35.5	49.2	1.85462		5.91228	66.6422	3872846	18.9	14.6	9	20.3	5.3	623.1	58.6	85.2	27	25.3	71	81.7	98.3	87.5	91.2	88.9	93	73	0.rural	13.66
329	koch bih	West Bengal	19	0.0756044	7.56044	64.4	5.31529	13.0838	76.6	12.7852	20.871	88.625	57.6	22.3	73.914	17	1	5.19564	34.4	49.6	1.88044		6.89612	57.9613	2819086	0.6	26.8	13.9	38.6	7.6	829.2	64.4	97.9	13.7	44.5	58.2	76.6	98.1	82.7	95.8	95.8	85	75.7	0.rural	21.62
330	uttar di	West Bengal	19	0.0624814	6.24814	75.1	7.87348	9.45631	66	6.47287	20.3308	94.2327	57.1	7.2	78.0234	18	1	6.54208	50.5	31.8	2.93907		3.80103	19.9934	3007134	5.4	23.3	14.7	34.2	6.3	934.9	75.1	97.5	12.3	27.3	64.4	66	92.6	74.4	75.4	73.5	71.1	49.1	0.rural	28.61
331	dakshin	West Bengal	19	0.0489612	4.89612	75.8	8.42798	11.367	83.2	1.8271	20.7508	89.9427	71	6.8	73.4064	22	1	5.38729	35.4	43.9	1.87255		6.61402	48.3226	1676276	16.4	28.2	16.7	39.6	4.9	776.3	75.8	99.4	12.6	40.7	66.7	83.2	96.3	85.4	90.9	88.6	86.8	79	0.rural	22.63
332	maldah	West Bengal	19	0.0426518	4.26518	80.9	5.62365	16.2492	69.5	0.494592	20.3246	85.6544	61	4.1	67.7258	16	1	5.6778	47.7	44	2.31224		5.98376	33.5058	3988845	7.9	20.1	13.7	31	4.3	1113.7	80.9	82.9	15.8	40.6	55.2	69.5	94.2	77.1	86.9	86.4	78.3	55.9	0.rural	25.81
333	murshida	West Bengal	19	0.0269733	2.69733	84.9	7.04384	11.8106	78.9	0.794597	20.8688	84.6138	59.2	2.4	67.6881	20	1	5.63985	42.9	50.6	2.32162		6.0893	15.6053	7103807	1.3	17.2	11.9	31.5	2.7	1339.3	84.9	97.5	19.2	40.9	46.7	78.9	95.8	83.5	91.6	93.8	83.2	67	0.rural	11.8
334	birbhum	West Bengal	19	0.0036158	0.36158	91.2	5.60808	12.525	91.4	0.371456	19.9527	86.9945	59.3	5.9	75.7434	22	1	5.44145	38.4	28	1.73802		6.34485	41.6086	3502404	6.9	23.9	17.5	37.5	0.4	775.4	91.2	97.4	15.5	40.9	59	91.4	100	92.9	91.4	98.5	92.9	71.1	0.rural	11.69
335	barddham	West Bengal	19	0.0098687	0.98687	95.6	2.4436	20.9516	82.3	0	21.0091	77.6653	69.3	11.5	57.4486	23	0	5.68566	32	46.6	1.75914		6.44133	49.2644	7717563	6.3	17	12.6	25.7	1	1106.2	95.6	96.6	29.7	28.4	44.2	82.3	96.3	82.3	91.8	92.9	83.4	66.2	1.urban	19.86
336	nadia	West Bengal	19	0.0078806	0.78806	90.1	3.60369	12.5919	93.2	0.799233	21.682	76.7836	54.9	4.9	50.7976	20	1	5.41497	32.6	68.5	1.7757		6.92942	42.6099	5167600	2.7	16.7	10.8	30.5	0.8	1327.8	90.1	95	28.2	38.5	36.6	93.2	100	94.8	100	98.4	91.7	76.2	0.rural	11.67
337	north tw	West Bengal	19	0.0557332	5.57332	86.8	5.45514	12.9433	88.7	2.9661	22.5927	64.0483	61.4	6.3	39.4211	18	0	5.92997	24	69	1.75095		7.51276	37.518	10009781	2.6	8.9	6	15.2	5.6	1738.2	86.8	92	50.7	35.9	53.5	88.7	96.7	92	90.9	93.4	90.9	56.5	1.urban	15.42
338	hugli	West Bengal	19	0.0280089	2.80089	98.5	7.36325	22.3126	88.4	0.747679	22.1308	78.3017	53.2	3.9	46.1508	23	0	5.85354	26.1	54.6	1.68504		7.15761	38.2885	5519145	4.2	15.3	10.6	23.3	2.8	1768.2	98.5	98.5	30.8	39.1	53.3	88.4	100	90.5	100	95.3	85.1	70.6	1.urban	20.06
339	bankura	West Bengal	19	0.0291271	2.91271	96.9	5.1207	17.2675	96.2	4.32412	20.2439	85.2726	63.2	21	65.6916	24	1	6.07861	37.9	29.5	1.93508		6.12719	44.8143	3596674	10.3	26.6	18	36	2.9	521.4	96.9	96.4	16.3	48.6	47.3	96.2	100	98	100	98.2	92.1	81	0.rural	11.97
340	puruliya	West Bengal	19	0.0200428	2.00428	92.9	6.3221	18.7879	87.4	2.88039	18.6445	94.7355	69.6	28.9	79.6219	19	1	7.16575	44.5	12.3	2.24724		4.31368	48.3387	2930115	18.5	26	16.8	29.6	2	472.7	92.9	82.7	6.8	27.1	66.8	87.4	96.3	89.8	93.5	93.9	92.2	77.1	0.rural	15.52
341	haora	West Bengal	19	0.0705833	7.05833	98.6	4.4511	17.4084	73.8	0.83114	22.3306	57.7277	59.3	3.9	26.6097	19	0	6.06768	25.7	60	1.87906		7.46261	21.9702	4850029	0.3	5.4	3.7	9.3	7.1	3376.9	98.6	96.5	47.2	21.1	56.8	73.8	97.5	78	86.6	83.8	79.3	70.8	1.urban	11.7
342	kolkata	West Bengal	19	0.00211	0.211	102.2	6.08011	7.90409	66.6	1.55153	23.9476	39.309	58	2.2	15.5847	13	0	6.07244	20.2	50.1	1.95503		8.96061	11.8666	4496694	0.2	0.6	0.3	0.7	0.2	49573.4	102.2	96.2	69.4	26.1	70	66.6	100	81.4	94.5	85.2	81.4	63.7	1.urban	12.64
343	south tw	West Bengal	19	0.0319114	3.19114	88.6	5.92016	10.2052	94.8	0.694354	21.5378	86.3356	57.8	5.1	73.8943	18	1	5.83237	32.2	51.7	1.95035		6.40357	29.2119	8161961	1.2	14.2	9.9	22.9	3.2	1475.2	88.6	97.7	19.3	25.3	65.2	94.8	98.3	94.8	94.8	98.3	91.7	76.6	0.rural	8.28
344	paschim	West Bengal	19	0.0163009	1.63009	90	5.34225	16.5063	92.2	2.92067	20.3941	88.2872	52.9	13.4	70.682	22	1	6.87559	31	40.9	1.80014		6.72148	38.3431	5913457	14.9	28.4	18.7	38.6	1.6	635.4	90	96.5	13.9	29.8	53	92.2	100	96.1	98.1	96.1	82.3	73.4	0.rural	16.44
345	purba me	West Bengal	19	0.032395	3.2395	86.4	7.45259	12.7266	92.6	5.33614	21.7048	89.478	49	8.7	56.9479	24	1	6.42886	23	66.9	1.75923		7.82666	17.1684	5095875	0.5	20.6	13.8	31.9	3.2	1269.4	86.4	98.9	10.9	33.8	42.5	92.6	97.5	92.6	95.1	95.1	95.1	71.3	0.rural	9.91
346	garhwa	Jharkhand	20	0.0502489	5.02489	76.6	11.2455	7.36895	54.2	0.51021	19.772	96.7989	40.5	3	90.8049	15	1	6.64033	50.6	10.8	2.64523		5.21132	36.0548	1322784	15.6	33.4	24.8	34.6	5	324.5	76.6	86.3	5.7	9.9	65.4	54.2	88.1	66.5	74.9	78.3	46.5	50.4	0.rural	12.13
347	chatra	Jharkhand	20	0.01466	1.466	81	11.5267	8.49893	42	0.356655	19.5161	92.9267	45	3.7	87.1623	14	1	7.39364	51.1	14.6	2.69347		4.58903	41.6325	1042886	4.4	29.5	18.1	34.8	1.5	279.6	81	66.5	10.8	12.8	60.6	42	90.2	61	58.9	66.9	39.3	56.9	0.rural	10.92
348	kodarma	Jharkhand	20	0.0338131	3.38131	88.1	3.58508	11.4434	70.9	0	20.0661	74.1894	44.4	0.3	52.4345	14	1	7.25226	45.5	28.6	2.66277		6.3611	18.0642	716259	1	20.6	9	22.5	3.4	286.5	88.1	80.6	31.1	3.6	72.4	70.9	95.9	82.4	89.2	84.8	59.6	49.3	0.rural	21.02
349	giridih	Jharkhand	20	0.0481689	4.81689	89.2	2.598	8.96449	47.6	0	19.6557	86.6967	40.1	1.5	73.612	16	1	7.02967	48.7	18.3	2.63486		4.64304	17.2403	2445474	9.7	30	14.8	30.3	4.8	491.5	89.2	65.6	14.6	18.3	74.4	47.6	97.4	56.6	73	82.7	49.8	65.5	0.rural	23.1
350	deoghar	Jharkhand	20	0.0519651	5.19651	91.4	5.59809	13.6448	64.2	0.206943	19.1894	90.1349	56.2	3.5	77.1435	18	1	7.34834	46.8	22.3	2.67177		4.95575	25.1891	1492073	12.1	22.7	14.1	28.2	5.2	616.1	91.4	86.6	20.5	8.2	64.6	64.2	95.3	74.2	86.7	81.1	62.8	41.6	0.rural	24.77
351	godda	Jharkhand	20	0.0479696	4.79696	91.8	6.04928	7.63082	60.1	0	19.4053	95.5175	46.7	1	84.7862	17	1	6.08745	54	17.1	2.89499		3.74928	31.9264	1313551	21.3	34.4	23.4	39.6	4.8	590	91.8	83.8	6	6.3	80.7	60.1	93.4	75.4	87.4	79.4	57.4	47.8	0.rural	19.33
352	sahibgan	Jharkhand	20	0.0176056	1.76056	85.4	3.79704	6.47427	62.2	0	20.0553	93.7717	56.6	5.8	86.0863	18	1	6.39073	58	24.7	3.24609		2.91963	36.127	1150567	26.8	27.5	18	33.2	1.8	527.3	85.4	77.6	11.6	6.7	70.4	62.2	95.5	76.5	76.5	75.5	48.2	48.8	0.rural	25.66
353	pakur	Jharkhand	20	0.0601785	6.01785	86.1	4.86597	6.89201	70.1	0	19.5044	95.4838	69.2	3.9	89.8457	17	1	6.18205	60.8	13.4	3.11198		2.76304	45.2682	900422	42.1	28.4	16.7	32.6	6	499.2	86.1	89.3	6.5	16.6	74.3	70.1	99.2	77.1	87.5	93.2	68.8	62.3	0.rural	26.49
354	dhanbad	Jharkhand	20	0.0655728	6.55728	93.8	7.08197	11.1222	73.5	0	20.1618	85.3482	45	7.5	48.1275	22	0	6.51712	35.8	28.6	2.27149		6.46983	28.0917	2684487	8.7	7.5	3.9	7.8	6.6	1269	93.8	78.9	20.5	10.8	69.9	73.5	98.7	85.8	89.5	84.8	68.7	47.8	1.urban	16.38
355	bokaro	Jharkhand	20	0.0227577	2.27577	90.3	4.44771	9.46051	66.2	0	20.0325	79.6467	52.9	7.8	53.7126	18	0	6.54817	38.2	35.8	2.41319		6.65906	42.4013	2062330	12.4	12.8	6.1	14.1	2.3	742.6	90.3	79.8	26.8	15.6	74	66.2	100	76.4	85.9	87	62.1	48.4	1.urban	19.41
356	lohardag	Jharkhand	20	0.0023197	0.23197	69.8	4.7012	14.2297	60	0	19.917	87.0637	66.7	3.8	80.1656	13	1	6.58203	43.8	19.5	2.71279		5.82606	65.4379	461790	56.9	39.1	17.5	39.6	0.2	310.6	69.8	71.2	14.9	15.6	64.9	60	96.1	72.2	82.1	77.7	50.3	61.2	0.rural	16.32
357	purbi si	Jharkhand	20	0.0092273	0.92273	87.9	8.90188	11.9801	68.9	0.225033	20.823	68.3996	37.8	6.6	53.0282	16	0	6.19906	34.3	43.4	2.10133		7.12868	53.8031	2293919	28.5	14	9.1	16	0.9	647.5	87.9	90.2	40.4	19.8	66.5	68.9	99.1	80.8	89.2	86.4	55.5	46.9	1.urban	16.74
358	palamu	Jharkhand	20	0.0281256	2.81256	82.3	17.7628	9.87126	57.7	0.470977	20.0355	91.1165	44.1	5.2	84.89	17	1	6.39443	47.2	17.2	2.65382		4.50788	40.7345	1939869	9.3	26.5	19.6	31.7	2.8	441.8	82.3	90.5	16.2	26.6	59.5	57.7	96.2	76.6	74.2	78.6	53.6	50.4	0.rural	13.82
359	latehar	Jharkhand	20	0.056775	5.6775	71.9	7.80941	8.17073	52.7	0	20.2498	95.7608	31	4.1	89.5241	14	1	6.27258	51.8	12	2.84407		3.86742	65.6297	726978	45.5	33.9	19.6	36.3	5.7	171.9	71.9	76.3	5.2	29.4	50.1	52.7	84.3	62.9	71.1	70.3	50.3	54	0.rural	13.39
360	hazariba	Jharkhand	20	0.0350571	3.50571	83.1	5.91513	11.7225	72.5	0.617047	19.8024	85.3298	42.9	1.9	50.0545	16	1	7.27719	41.6	27.7	2.38188		6.95323	29.3389	1734495	7	23.9	9.9	25.2	3.5	484.7	83.1	67.5	18	18.8	64.3	72.5	100	73.5	90.5	97.1	67	69.5	0.rural	26.34
361	ramgarh	Jharkhand	20	0.0282999	2.82999	82.1	10.3842	10.4152	66.1	0.341854	20.1449	87.9297	52.2	5.3	50.3607	18	0	6.51591	37.2	39.3	2.3652		7.40246	40.6119	949443	21.2	14.5	4.9	17.2	2.8	706.5	82.1	67.8	17.8	21.7	71.3	66.1	98.7	76.3	85.8	92.9	56.4	49.4	1.urban	25.4
362	dumka	Jharkhand	20	0.0237245	2.37245	89.7	4.6536	12.4415	76	0	19.3313	94.3736	56.1	5.1	90.7847	19	1	5.75328	49.1	12.1	2.51274		4.31188	51.3968	1321442	43.2	37.6	22.9	41.2	2.4	352.9	89.7	89	9	4.2	74.9	76	97.2	86.8	94.7	88	67.7	50.1	0.rural	17.36
363	jamtara	Jharkhand	20	0.0331339	3.31339	92.4	5.35125	10.5101	62.4	0.346594	19.3997	97.9059	48.6	10	87.4873	16	1	6.5725	46.1	14	2.52246		4.14082	31.8888	791042	30.4	30.6	17.2	36.7	3.3	442.1	92.4	90.4	3.7	11.8	73.7	62.4	94.9	79.9	80.2	74.9	54.3	45.9	0.rural	21.13
364	ranchi	Jharkhand	20	0.032102	3.2102	77.3	7.50692	13.9272	67.7	0	20.5978	67.658	50.7	6.1	53.2643	21	0	6.40112	34.4	37.8	2.32323		7.77535	44.015	2914253	35.8	20.1	9.2	21.3	3.2	594.9	77.3	75	39.1	6.5	64.8	67.7	98.3	78.7	93.3	85.4	61.7	54.7	1.urban	20.19
365	khunti	Jharkhand	20	0.0022518	0.22518	70.8	5.67795	12.6355	72.7	0.28015	20.1297	93.5274	37.8	5.9	86.4486	17	1	6.129	46.5	14	2.55905		4.73248	73.6738	531885	73.3	40.6	9.3	42.2	0.2	198	70.8	53.5	7.3	5	64.8	72.7	95.3	83.4	93.9	91.2	68.8	63.3	0.rural	27.15
366	gumla	Jharkhand	20	0.0138595	1.38595	66	10.0614	12.4732	58.8	0.232534	20.0895	92.472	60.4	10	87.225	20	1	6.55989	45.4	16.3	2.65902		5.45168	62.7973	1025213	68.9	40.9	9.6	42.6	1.4	192.8	66	47.5	10.6	26.3	73.8	58.8	93.1	70.4	75.8	83.5	47	67.5	0.rural	15.3
367	simdega	Jharkhand	20	0.0114978	1.14978	63.8	4.17497	7.64607	56.9	0.44423	19.9094	95.6986	43.2	12.6	92.8738	18	1	6.10406	42.7	8.5	2.94709		4.79034	75.6191	599578	70.8	41.4	15	44.2	1.2	159.7	63.8	59.6	5.7	10.6	80	56.9	94.1	67.9	76.8	85.9	41.7	56.5	0.rural	17.17
368	pashchim	Jharkhand	20	0.0022516	0.22516	70.7	4.18683	4.66269	49.7	0	19.6212	93.8696	57.6	14.3	91.3327	15	1	5.76255	51.6	16.1	3.11637		2.81815	86.1748	1502338	67.3	34.1	17.8	34.8	0.2	209.8	70.7	68.9	10	4.7	83.8	49.7	91.8	66.3	72.7	67.8	51.4	36.7	0.rural	20.91
369	saraikel	Jharkhand	20	0.0058966	0.58966	83.5	4.75721	10.451	65.1	0	19.7083	83.5969	54.6	11.4	72.1414	16	1	6.19036	42.4	27	2.37048		5.50705	48.1173	1065056	35.2	24.4	13.4	26.8	0.6	405.3	83.5	80.7	24.9	10.5	81.9	65.1	97.7	76.5	91.4	91.3	54.6	55.4	0.rural	15.63
370	bargarh	Odisha	21	0	0	59.4	2.28732	17.2068	81.4	4.50861	20.6409	85.4627	51.8	16.5	58.8127	22	1	5.30343	33.6	26.4	1.89207		7.09654	43.1881	1481255	19	39	24.3	45.4	0	257.5	59.4	95.6	13.3	52.2	68.3	81.4	92.5	85.7	87.5	86.6	85.7	69	0.rural	10.49
371	jharsugu	Odisha	21	0.002117	0.2117	60.9	6.44063	20.5325	79.1	3.31204	20.9544	69.932	59.2	13.4	48.0269	20	0	5.37148	30	40.3	1.91286		7.58119	52.7227	579505	30.5	16.9	9.8	20	0.2	276	60.9	91.3	28	43	67.1	79.1	95.5	81	92.6	92.4	82.2	74.1	1.urban	16.25
372	sambalpu	Odisha	21	0.0137549	1.37549	59.8	8.67026	19.8342	74.4	3.77628	20.9777	80.0052	54.2	13.6	65.3724	24	1	5.55975	32.4	33.7	2.07043		6.66736	65.5256	1041099	34.1	23.8	15.4	28.4	1.4	155.9	59.8	87.4	22.7	50.5	70.5	74.4	93.1	79.7	86.4	86.5	77.9	53.3	0.rural	24.5
373	debagarh	Odisha	21	0.0240498	2.40498	62.7	13.0457	13.1102	68.4	5.89491	20.2506	94.4955	60	14.2	77.8448	23	1	5.07007	36.7	30.9	2.31474		5.7967	59.1514	312520	35.3	40	26.4	42	2.4	112.1	62.7	85.6	7.4	51.7	30	68.4	96.7	76.8	90.2	86.4	75.2	70.3	0.rural	29.33
374	sundarga	Odisha	21	0.0124284	1.24284	62.8	5.93826	17.4046	85.4	5.45088	20.6083	81.3628	69.4	17.3	64.5851	18	0	5.44355	35.9	37.9	2.14859		6.3044	64.1319	2093437	50.7	20.9	12.1	23.3	1.2	217.1	62.8	89.3	24.6	50.8	75.3	85.4	97.8	87.5	95.7	95.7	87.6	65.8	1.urban	21.99
375	kendujha	Odisha	21	0.0551842	5.51842	68.9	21.1003	19.9161	77.6	15.0438	20.2767	88.259	69.6	24.3	80.2962	19	1	5.4278	41.6	20.5	2.37082		5.16868	71.2604	1801733	45.4	28.2	17.2	32.9	5.5	218.6	68.9	85.4	16.4	47.8	32.7	77.6	89.7	84.1	83.1	83.9	81.2	71.7	0.rural	24.61
376	mayurbha	Odisha	21	0.0091414	0.91414	78	16.3497	25.1437	72.7	17.1475	19.6553	96.4842	54.9	25.5	87.862	20	1	5.46442	45.7	18.1	2.45614		4.52897	74.4498	2519738	58.7	32	22.6	35.9	0.9	243.6	78	81.5	9.5	39.9	34.5	72.7	88.5	72.7	83.3	88.5	76.5	74.7	0.rural	29.99
377	baleshwa	Odisha	21	0.0474227	4.74227	78.2	20.5881	20.9815	79	10.0769	20.6294	91.0847	53.7	15.7	68.4699	19	1	5.79132	30.1	37.3	1.92279		6.90889	40.0059	2320529	11.9	27.9	15.4	39	4.7	603.2	78.2	97.7	14.2	41.6	28.6	79	92.9	89.4	87.8	87.6	86.6	67.1	0.rural	20.05
378	bhadrak	Odisha	21	0.0314353	3.14353	71	13.0354	19.9633	88.4	12.5485	20.7622	91.6067	48.4	15.9	73.2331	20	1	5.16982	27.4	23	2.02589		6.85351	40.2327	1506337	2	20.4	10	36.5	3.1	612	71	99.4	10.7	34.3	22.7	88.4	96.2	89.6	92.3	93.6	86.8	77.5	0.rural	12.81
379	kendrapa	Odisha	21	0.0595098	5.95098	66.1	14.4053	19.0878	76.8	13.3194	21.3794	88.7055	51.4	20.1	67.865	20	1	5.70996	24.4	25.6	2.02011		7.35924	32.311	1440361	0.7	20.4	10	34.9	6	585.8	66.1	98.8	13.8	55.5	28.7	76.8	86.7	80.9	85.8	83.3	84.5	62.4	0.rural	13.37
380	jagatsin	Odisha	21	0.0356819	3.56819	61.3	7.86994	18.8238	85.7	9.22786	22.9881	88.0784	54.2	14.5	50.2421	21	1	5.38743	21.8	30.8	1.68885		8.42846	23.1816	1136971	0.7	19.5	9.7	31.3	3.6	658.4	61.3	96.9	12.8	51.2	23.4	85.7	96.2	87.4	92.7	96.2	87.8	81.7	0.rural	7.66
381	cuttack	Odisha	21	0.0488303	4.88303	63.4	7.98559	12.4823	79.2	7.76695	22.6777	75.6682	52.7	12.5	46.0016	17	1	5.29178	23.4	38.8	1.87921		8.09161	28.5916	2624470	3.6	14.7	9.5	23.3	4.9	670.6	63.4	91.1	31	34.2	18.9	79.2	96.3	81.9	93	93.5	90.8	81.7	0.rural	20.63
382	jajapur	Odisha	21	0.0411394	4.11394	71.9	8.80767	20.7317	90	9.62589	21.1476	80.7294	62.5	23.4	49.4436	19	1	5.62024	29.4	30.7	2.13788		7.38771	42.8095	1827192	8.3	16.8	10.2	29.6	4.1	635.6	71.9	87.8	15.9	51.7	30	90	96.8	91.8	93.5	94.9	92.4	78.3	0.rural	23.77
383	dhenkana	Odisha	21	0.027354	2.7354	65.5	9.32632	16.9989	87	4.95473	21.2494	79.9937	56.3	18.1	59.5513	24	1	4.95852	30.4	33.3	2.02994		7.45459	43.5676	1192811	13.6	19.7	13.7	28.5	2.7	268.8	65.5	58.8	21	52.5	39.4	87	100	88.9	100	98.2	88.9	66.6	0.rural	18.34
384	anugul	Odisha	21	0.0031517	0.31517	59.5	4.63861	17.8892	88.9	4.32537	20.8623	83.6559	53.2	12.3	53.5508	22	1	6.05263	31.7	35.6	1.9995		7.15064	38.9268	1273821	14.1	22	13.5	26.1	0.3	201.8	59.5	77.2	21.4	60.5	37.4	88.9	100	93.8	99.2	94.3	91.4	63.3	0.rural	18.72
385	nayagarh	Odisha	21	0.0585123	5.85123	54.6	17.2873	21.0972	85.9	1.02784	21.6042	82.3207	62.7	7.2	51.6912	18	1	5.22551	28.5	31.6	1.95338		7.12159	32.3025	962789	6.1	21.1	12.5	34.2	5.9	249.2	54.6	80.2	21	53.4	26.5	85.9	95.8	89.7	93.8	90.1	89.7	84.7	0.rural	19.92
386	khordha	Odisha	21	0.0124606	1.24606	57.4	7.93823	13.6761	73.2	3.09859	22.654	65.5884	50.3	9.7	40.4336	19	0	5.42407	22.3	47	1.98504		7.54255	21.3303	2251673	5.1	9.3	5.2	15	1.3	824.5	57.4	84.6	46.2	38	19	73.2	88.3	76.5	81.5	81.1	76.5	76.6	1.urban	17.65
387	puri	Odisha	21	0.0290247	2.90247	55.7	7.2646	22.1609	88.2	5.61099	22.4974	82.7026	50	16.5	44.2732	21	1	5.44718	23.9	40.1	1.79289		8.35249	25.7197	1698730	0.4	19.8	9.7	31.8	2.9	481.1	55.7	95	19.9	57.8	29.2	88.2	98.3	89.8	93.3	94.9	89.8	81.9	0.rural	16.73
388	ganjam	Odisha	21	0.0202337	2.02337	49.3	4.97563	17.734	54.2	4.40418	21.7518	65.9941	54.4	10.7	46.9172	17	1	5.83292	37.4	40.7	2.1065		5.95809	34.398	3529031	3.4	24.1	16	27.1	2	418.7	49.3	90.3	34.5	42	37.4	54.2	90.9	58.2	77.3	71.2	58.2	52.2	0.rural	17.36
389	gajapati	Odisha	21	0.0096942	0.96942	43.3	6.0408	10.8065	46.4	3.91206	20.6893	88.2064	23.9	5.8	77.8187	18	1	5.6919	54.6	38.2	2.69145		3.55867	71.131	577817	54.3	37.8	26.5	38.1	1	143.1	43.3	69.2	19.2	48.1	57.9	46.4	77.2	52.8	66.4	71	54.4	50.5	0.rural	14.18
390	kandhama	Odisha	21	0.0227887	2.27887	49.1	9.03783	20.4434	73.5	5.12408	20.0933	98.6744	51.8	15.5	88.7111	20	1	5.58529	45.5	16.5	2.68372		3.61373	83.3118	733110	53.6	33	22.2	34.4	2.3	91.7	49.1	61.4	6.4	61.8	42.7	73.5	93.9	80.6	93	84.2	81	79.3	0.rural	24.74
391	baudh	Odisha	21	0.0056083	0.56083	53.8	10.2171	16.7842	94.2	3.80761	20.1178	90.285	51.4	18.1	79.4634	22	1	5.05252	38.4	16.4	2.37908		5.78692	47.9904	441162	12.5	38.2	23.7	41.3	0.6	142.6	53.8	88.8	11.5	61.7	44.1	94.2	98.3	94.2	98.3	98.3	95.5	62.4	0.rural	16.54
392	subarnap	Odisha	21	0.0297408	2.97408	56.4	8.41885	17.5853	91.9	2.67258	20.4444	83.1497	57.4	12.4	61.9425	20	1	5.30923	34.7	16	2.09285		6.90566	43.6472	610183	9.4	35	22.8	41.8	3	260.8	56.4	96.7	12.7	60.4	75	91.9	100	95.1	98.1	96.8	96.6	75.7	0.rural	17.45
393	balangir	Odisha	21	0	0	55.3	8.77807	23.9746	93	3.51871	19.864	93.3287	54	19.1	71.8985	22	1	5.18064	43.8	14.1	2.30196		5.20853	45.7694	1648997	21.1	29.9	19.8	36.3	0	253	55.3	94	9.2	50.1	67.3	93	100	96.3	98.1	96.7	96.3	49.9	0.rural	15.97
394	nuapada	Odisha	21	0.0192855	1.92855	53.6	5.25447	16.8919	83.8	6.50176	19.479	92.397	61.4	20.4	77.9992	20	1	5.31752	51	20.2	2.4823		4.04309	48.6279	610382	33.8	40.1	24.5	41.3	1.9	159.1	53.6	95	8.7	55.1	63.9	83.8	94.7	87.8	90.5	87.8	85	58.4	0.rural	13.31
395	kalahand	Odisha	21	0.0067644	0.67644	47.9	8.21745	17.5739	88.2	7.55457	20.2017	94.0312	53.6	17.1	82.9944	20	1	4.96767	49.1	14.9	2.35312		4.12574	53.2957	1576869	28.5	36.9	27.7	41.1	0.7	200.9	47.9	93.6	7.1	50.4	67.2	88.2	98.3	88.2	94.8	98.3	90.1	78.1	0.rural	20.52
396	rayagada	Odisha	21	0.0281581	2.81581	45.2	11.3328	20.3354	71.2	17.5981	20.111	91.9248	52.6	27.6	81.6977	17	1	5.52477	57.9	23.4	2.62877		2.55331	81.8152	967911	56	35.9	25.6	36.8	2.8	132.2	45.2	91.7	17.1	54.3	49.8	71.2	93.1	83.1	87.9	76.5	84.5	72.4	0.rural	21.38
397	nabarang	Odisha	21	0.0110666	1.10666	48.3	6.87353	22.7217	71.5	8.73166	19.4371	92.4017	64.4	28.8	86.7229	18	1	5.63378	61.5	16.1	2.57309		2.85287	77.156	1220946	55.8	41.1	26.9	44.4	1.1	231.8	48.3	98.4	9.2	48.5	71.9	71.5	95.1	75.8	87.8	86.5	77.3	76.7	0.rural	24.94
398	koraput	Odisha	21	0.0137389	1.37389	44.9	2.40564	17.688	67.1	10.7663	19.8864	85.0373	58.5	25.7	78.1872	20	1	5.54896	58.8	18.2	2.61795		2.79116	74.8904	1379647	50.6	36.1	21.1	36.8	1.4	159.3	44.9	84.7	19	42.2	71.4	67.1	89.8	78.4	82.5	75.6	77.1	54	0.rural	20.29
399	malkangi	Odisha	21	0.0148482	1.48482	42.6	9.97094	25.4921	76.9	7.98446	19.0041	97.1672	75	29.6	89.4248	17	1	5.95873	60.1	16.7	2.87546		1.78565	83.4973	613192	57.8	42	17.3	45.5	1.5	105.7	42.6	89.3	5.6	58.9	72.2	76.9	98.3	84.6	93.8	85.1	87.3	65.4	0.rural	18.76
400	korea (k	Chhattisgarh	22	0.0426975	4.26975	64.2	12.2588	11.782	74.6	1.86405	20.6141	84.6729	67.2	20.2	71.4254	18	0	5.68534	39.6	24.5	2.52443		6.07375	62.0506	658917	46.2	32.3	14.4	33.5	4.3	99.9	64.2	74.3	18.7	63.4	33.7	74.6	97.1	81.9	84	86.5	74.2	76.1	1.urban	24.8
401	surguja	Chhattisgarh	22	0.0341101	3.41101	66.1	9.67925	14.2569	64.3	3.55665	19.4584	90.8106	63.2	22.9	85.4885	15	1	5.54877	49.7	18.2	2.71292		4.85133	60.4691	2359886	55.1	41.9	22.2	44.1	3.4	151.1	66.1	72.6	12.4	71.8	38.6	64.3	97.4	72.5	86.5	94.6	70.5	61.9	0.rural	22.55
402	jashpur	Chhattisgarh	22	0.0570391	5.70391	62.6	7.07182	13.8627	50.4	0.753834	20.1184	95.6636	56.3	21.6	86.7827	17	1	6.1943	41.8	15.1	2.57793		6.00014	64.5105	851669	62.3	49.8	23.2	51.9	5.7	147.8	62.6	83.3	7.6	78.1	31.1	50.4	95.2	64.7	79.3	82.6	61.8	64.8	0.rural	22.61
403	raigarh	Chhattisgarh	22	0.0192394	1.92394	61.3	7.94546	13.3352	68.5	1.10567	20.2107	88.1357	62	22.8	67.0609	18	1	5.84578	36.3	26.7	2.24208		6.20761	50.3159	1493984	33.8	35.6	21.7	40.6	1.9	212.5	61.3	92.8	19.6	62.6	38.8	68.5	94.6	74	89.8	94.8	77.8	79.6	0.rural	25.99
404	korba	Chhattisgarh	22	0.0138362	1.38362	63.6	5.1298	9.84752	80.8	1.57005	20.3092	81.3417	48.2	19.4	58.846	18	0	6.08884	37.9	34.3	2.45956		6.34124	55.6101	1206640	40.9	27.8	18.4	29.6	1.4	184.7	63.6	80.2	26.5	62.3	39.1	80.8	99.1	84.5	91.8	94.4	84.3	66.2	1.urban	24.36
405	janjgir	Chhattisgarh	22	0.0344663	3.44663	62.9	10.4511	9.65208	70.5	0.93531	20.6012	80.0494	41.3	11.1	45.1014	20	1	6.80484	37	29	2.33562		7.47066	39.0516	1619707	11.6	42.2	24.8	43.9	3.5	421.9	62.9	95.3	18.9	70.1	35.6	70.5	98.7	79.5	88.2	95.6	75.7	61.7	0.rural	18.12
406	bilaspur	Chhattisgarh	22	0.0286366	2.86366	61.6	17.8229	8.48609	82	1.38059	21.0055	76.332	59	13.4	52.7848	12	1	6.1934	40.1	40	2.4254		6.60682	43.4089	2663629	18.7	31.9	21.5	33.1	2.9	321.9	61.6	91.9	28.2	69	31.1	82	97.8	90.4	96.8	92.6	82.3	79.5	0.rural	48.43
407	kabirdha	Chhattisgarh	22	0.0133703	1.33703	56.8	8.57861	7.44061	61.5	1.28403	19.8467	89.735	44.4	23.9	66.3133	18	1	6.89395	49.6	20.8	2.70279		4.7119	39.7717	822526	20.3	43	22.6	43.6	1.3	196.4	56.8	93.5	10.3	66.4	37.6	61.5	98.7	69.4	81.1	94.1	58.7	73.9	0.rural	28.77
408	rajnandg	Chhattisgarh	22	0.0098109	0.98109	51.9	6.98148	10.0726	87.1	1.80314	20.8427	82.0546	62.1	16.6	49.7042	9	1	6.46078	34.4	44.8	2.18842		7.75028	37.7115	1537133	26.4	41.1	18.9	40.4	1	192.2	51.9	92.8	19.7	76.6	29.7	87.1	100	87.1	98.3	98.3	80.7	76.6	0.rural	57.84
409	durg	Chhattisgarh	22	0.0043412	0.43412	57.3	6.83726	13.0651	90.4	1.41777	21.1326	66.3569	53.7	16.7	37.0401	18	0	6.90162	31.1	44.7	2.30575		7.59378	31.1658	3343872	11.9	28.5	16.8	28.9	0.4	391.7	57.3	98.3	36.4	68.3	44.4	90.4	100	91.1	97.1	97.4	79.7	72.5	1.urban	18.84
410	raipur	Chhattisgarh	22	0.0045095	0.45095	56.1	5.08785	7.8994	80.1	1.82091	20.865	70.5964	52.4	20.6	42.8764	19	0	6.48468	35.3	38.6	2.31775		6.71773	36.4784	4063872	11.7	26.9	17.4	28.3	0.5	329	56.1	95.1	34.7	58.5	47.1	80.1	98.4	82.5	90.2	93.7	76.8	70.7	1.urban	22.9
411	mahasamu	Chhattisgarh	22	0.0382086	3.82086	59.4	8.33378	13.5047	74.8	0.793583	20.3417	90.9939	49.1	26.2	59.0194	20	1	6.76001	38.2	22	2.21518		6.5981	48.0693	1032754	27.1	40.4	26.9	44.9	3.8	219.9	59.4	96.8	12.9	73.1	38	74.8	98.6	80.7	90.6	92.7	75.2	58.9	0.rural	21.51
412	dhamtari	Chhattisgarh	22	0.0461743	4.61743	52.1	12.9177	12.6432	88.2	0.638176	20.1661	85.4809	58.9	25.1	46.2072	20	1	6.45828	31.6	54.5	2.18284		7.32319	40.3195	799781	26	39.8	22.8	40.8	4.6	198.4	52.1	95.8	20.6	83.2	52.7	88.2	97.5	93.8	98.7	94.1	94.6	60.3	0.rural	18.45
413	uttar ba	Chhattisgarh	22	0.0062503	0.62503	46.5	3.24276	16.7528	82	0.603441	19.8555	88.0135	60.9	28.5	63.5757	18	1	6.05838	39.1	38.7	2.34628		6.4472	65.4301	748941	55.4	43.1	17.2	46	0.6	110.9	46.5	98	14.5	78.9	61.9	82	100	85.1	95.5	98.5	79.3	69.3	0.rural	18.74
414	bastar	Chhattisgarh	22	0.0386588	3.86588	45.3	11.3757	9.26278	71.6	5.85213	19.3972	91.6054	53.2	45.7	83.5937	18	1	6.12354	53.9	17.6	2.86471		3.6077	73.0759	1413199	65.9	40.5	20.4	42.7	3.9	137.3	45.3	94.5	10.4	71.2	59.4	71.6	100	75.5	92.7	94.2	70.3	65.8	0.rural	23.72
415	narayanp	Chhattisgarh	22	0.0093276	0.93276	42.4	5.74604	8.46453	62.4	6.08669	20.373	91.3875	57.1	24	85.6949	10	1	6.03614	59.5	15.6	2.54385		3.35542	83.3574	139820	77.4	41.6	9.9	41.7	0.9	32.9	42.4	92.5	11.8	81.4	48.2	62.4	95.4	69.5	80.7	85.4	66.3	69.8	0.rural	55.45
416	dakshin	Chhattisgarh	22	0.0370815	3.70815	41.7	8.08928	11.9248	66.1	3.65632	19.1925	87.8596	57.4	57.1	85.324	17	1	6.1853	64.2	22.4	2.75726		2.45304	80.827	533638	76.9	44	13	43.4	3.7	60.4	41.7	94	16.1	65	71.3	66.1	99.1	77.6	91.6	87.4	69.9	65.1	0.rural	19.04
417	bijapur	Chhattisgarh	22	0.0067245	0.67245	40.5	4.03751	6.35601	83.7	3.81459	20.5296	91.8238	57.1	21.1	80.2521	5	1	5.45096	65.9	21.9	2.15706		5.54056	87.6814	255230	80	45.6	19.5	44.9	0.7	29.2	40.5	93.8	9.6	86	51.3	83.7	100	87.7	93.6	96.1	78.4	77.5	0.rural	63.86
418	sheopur	Madhya Pradesh	23	0	0	66.3	5.2961	23.142	48.7	20.5103	19.1271	88.907	70.4	19.9	70.2967	14	1	5.92186	52.3	15.4	2.85435		3.13916	43.1606	687861	23.5	32.3	16.8	39	0	105.5	66.3	93	13.8	22.4	77.5	48.7	93.8	53.5	69.2	85	51.9	58.1	0.rural	24.1
419	morena	Madhya Pradesh	23	0.0122184	1.22184	83.9	11.2542	21.7179	60.6	3.41147	20.4222	80.2602	48.1	4.9	46.8693	14	1	6.74351	40	36.9	2.73559		5.58471	22.4027	1965970	0.9	23	7.5	34.7	1.2	395	83.9	92.3	23.5	10.6	67.3	60.6	92.3	68.5	69.8	82	66.4	54.8	0.rural	11.89
420	bhind	Madhya Pradesh	23	0.0026403	0.26403	94.4	8.83177	19.9903	51	4.67577	20.0561	83.204	48.9	5.2	52.3856	15	1	6.96329	35.7	30.6	2.55664		5.96443	29.2166	1703005	0.4	22.9	9.3	37.4	0.3	381.8	94.4	93.1	18.3	11.2	71.8	51	91.7	61.5	78	82.4	58.3	56.8	0.rural	16.19
421	gwalior	Madhya Pradesh	23	0.004658	0.4658	80	9.05843	25.7865	52.5	2.48266	20.9177	51.9028	53.6	4.8	24.0461	14	0	6.7271	33.2	56.2	2.33001		6.48109	29.8589	2032036	3.5	12.3	5.9	16.8	0.5	390.4	80	97.1	57.3	15.9	68.6	52.5	98.5	60.3	78	79.2	58	62.5	1.urban	7.7
422	datia	Madhya Pradesh	23	0.0047458	0.47458	80.6	12.9303	23.3047	53.2	4.37902	19.7418	85.4041	47.1	7.8	51.3515	13	1	6.93966	37.5	33.5	2.51516		5.50085	28.7391	786754	1.9	31.4	11.9	40	0.5	418.4	80.6	91.7	21.7	12.9	73.2	53.2	94.1	63.5	71.3	81.7	51.7	43.5	0.rural	16.64
423	shivpuri	Madhya Pradesh	23	0.0113598	1.13598	64.6	7.7593	19.2718	63.1	5.69593	19.8881	81.7557	62	7.4	62.9858	15	1	6.55697	47.8	22.6	2.67683		4.25328	33.7524	1726050	13.2	35	12.8	39.4	1.1	165.5	64.6	65.6	19.7	16.9	62.7	63.1	94.1	68.3	79.9	81.9	64.8	55.1	0.rural	21.33
424	tikamgar	Madhya Pradesh	23	0.0534421	5.34421	67.7	11.5264	18.4279	34.4	2.23892	19.7653	89.7244	58.9	7.8	74.7162	15	1	6.86615	48.2	13.9	2.72706		4.40476	30.4592	1445166	4.7	36.7	15.5	40.9	5.3	286.6	67.7	74	14.6	7.8	67.1	34.4	89.1	52.8	45.7	63	31.4	52	0.rural	27.69
425	chhatarp	Madhya Pradesh	23	0.0429452	4.29452	70.3	7.51022	14.9941	41.1	11.1184	20.1423	86.8212	67.8	11.8	69.3849	15	1	7.1165	46.5	14.5	2.85507		4.66264	30.1687	1762375	4.2	30.7	13.5	34.8	4.3	204.2	70.3	72.7	13.5	7.4	66.2	41.1	88.5	53.2	53.7	67.2	34.4	53.1	0.rural	20.65
426	panna	Madhya Pradesh	23	0.0420548	4.20548	69.4	9.09557	15.8693	26.2	6.66464	20.3931	89.0583	69.6	12.8	76.2168	14	1	6.31228	45.6	19.8	2.85256		5.42064	34.8745	1016520	16.8	32.9	19.6	38.5	4.2	144.1	69.4	78.1	11.3	15.5	68.2	26.2	66.7	40.7	50.4	49.2	32.9	48.8	0.rural	21.47
427	sagar	Madhya Pradesh	23	0.0622522	6.22522	58.6	10.3334	9.78449	52.7	5.14241	20.5932	88.7271	69	10.7	69.7258	14	1	6.38843	35	26.7	2.54786		6.29521	34.0818	2378458	9.3	24.5	15.9	32.4	6.2	233.5	58.6	81.3	17.6	10	67.4	52.7	85.4	66.1	66.7	72.9	49.9	47.9	0.rural	29.26
428	damoh	Madhya Pradesh	23	0.0258156	2.58156	61.5	8.47907	12.1032	55.9	9.68597	20.4117	90.6598	67.7	14.1	72.5719	13	1	6.31683	40.9	22.2	2.4461		5.697	33.7167	1264219	13.2	28.9	19.8	36.5	2.6	173.1	61.5	78.2	13.3	14.2	75.7	55.9	90.5	68.1	72.5	76.3	54	50	0.rural	30.45
429	satna	Madhya Pradesh	23	0.0335716	3.35716	75.2	8.10803	14.4456	52.4	3.25991	21.2474	81.7235	63.9	6.2	67.3767	17	1	6.4191	38.5	30.2	2.85115		6.20899	37.1139	2228935	14.4	26.9	16.7	31	3.4	299	75.2	91.4	22.1	23.8	70.3	52.4	92	63.3	80	84.7	57.5	60.4	0.rural	19.79
430	rewa	Madhya Pradesh	23	0.0270613	2.70613	83.8	9.62567	17.4351	52.8	2.58597	20.8553	91.1095	61.9	3	75.3718	16	1	6.54663	39	24.7	2.78229		6.488	42.4894	2365106	13.2	30.5	19.6	34.4	2.7	376.9	83.8	88	13.2	20.1	54.5	52.8	94.3	69.4	72.4	82	55.8	63.4	0.rural	16.91
431	umaria	Madhya Pradesh	23	0.0301245	3.01245	63.8	18.6321	11.2662	67.1	2.40868	19.8581	91.9561	65	12.2	78.3222	18	1	6.06622	44.7	18.6	2.43721		5.02568	50.6349	644758	46.6	32.7	22.6	36.3	3	141.5	63.8	68.6	12.5	23.5	73.5	67.1	94.6	76.7	78.3	85.9	71.9	60.9	0.rural	10.57
432	neemuch	Madhya Pradesh	23	0.0507188	5.07188	58.2	12.916	29.7008	47	2.15192	20.3178	66.7553	48.2	3.1	44.5279	12	1	6.87288	38.4	32	2.18563		5.21169	24.5712	826067	8.6	37.8	16.5	37.5	5.1	199.6	58.2	76	34.7	6.7	68.8	47	88.6	57.7	66.4	71.4	51.4	67.6	0.rural	21.83
433	mandsaur	Madhya Pradesh	23	0.0462345	4.62345	58.1	13.8971	35.7418	43.5	0.716067	20.4258	71.6132	59.9	2	52.5314	14	1	7.10619	37.7	28.3	2.16562		5.05399	24.2258	1340411	2.5	40.9	19.9	42.6	4.6	239.1	58.1	69.7	29.1	10.5	66.1	43.5	83.8	66.7	59.3	63.3	51.1	55.3	0.rural	34.82
434	ratlam	Madhya Pradesh	23	0.0363159	3.63159	54.2	10.2725	28.3021	45.2	5.24067	20.219	69.695	58.6	4.7	58.158	11	1	6.75525	43.2	33.7	2.46492		4.97227	45.5518	1455069	28.2	36.1	21	37.7	3.6	303.6	54.2	88.4	32.9	7	75.9	45.2	92.2	59.9	65.1	64.1	49.2	67.6	0.rural	26.47
435	ujjain	Madhya Pradesh	23	0.0246819	2.46819	54.3	8.29858	26.0459	56.8	3.6759	20.6022	60.1546	46.3	4.5	44.2073	13	0	6.89414	37.5	51.9	2.31041		5.2916	30.6791	1986864	2.5	29.7	15.2	32.4	2.5	328.4	54.3	91.4	46.5	10.3	69.1	56.8	91.9	64.9	70.8	88.3	54.9	72.9	1.urban	20.72
436	shajapur	Madhya Pradesh	23	0.0055635	0.55635	56.6	3.76537	21.792	71.7	1.65391	20.0398	77.5956	59.7	2.1	55.0137	16	1	6.26125	40.9	34.8	2.44967		4.36217	32.4438	1512681	2.5	39.1	20	42.1	0.6	241.8	56.6	83.2	25.5	13.7	77.5	71.7	97.1	74.5	87.1	92.8	68.4	48.5	0.rural	14.54
437	dewas	Madhya Pradesh	23	0.0186048	1.86048	50.5	10.0066	18.1726	60.3	3.4071	20.6353	72.6988	60.6	6	43.2998	13	1	7.26833	40.8	47	2.65129		5.02002	38.8132	1563715	17.4	36.5	19.9	38.8	1.9	226.2	50.5	93.5	37.8	16.3	65.8	60.3	92.9	73	85.2	79.5	70.5	65.8	0.rural	15.03
438	dhar	Madhya Pradesh	23	0.0333348	3.33348	49.3	11.0163	21.1147	65.6	7.76094	20.0325	70.5901	59.2	8.1	58.414	12	1	6.71668	50.7	35.5	2.59023		4.29007	66.8758	2185793	55.9	37.7	20	39.3	3.3	270.2	49.3	86.2	34.6	7.9	75.3	65.6	94.8	75.4	88.8	85.7	69.7	70.6	0.rural	18.2
439	indore	Madhya Pradesh	23	0.001715	0.1715	50.4	5.65897	19.4595	57.8	4.01666	21.7204	18.9194	48.9	4	13.0283	12	0	6.14859	29.5	74.2	2.16385		7.3485	36.7038	3276697	6.6	10.3	5.7	11.6	0.2	843.2	50.4	98.4	84.9	15.7	71.2	57.8	97	60.8	73	82.9	54.1	64.5	1.urban	17.14
440	khargone	Madhya Pradesh	23	0.0300308	3.00308	48.4	13.1156	17.7295	64.2	11.9737	19.766	74.6526	59.1	10.4	54.8085	15	1	6.91634	47.3	33.2	2.46289		4.0959	56.6143	1873046	39	39.1	22.7	40.8	3	234.2	48.4	90.9	31.7	10.8	76.9	64.2	91	71.5	71.7	86.6	66.5	80.8	0.rural	21.16
441	barwani	Madhya Pradesh	23	0.0191592	1.91592	47.3	11.2229	10.8794	41.8	15.7758	19.3974	88.5371	60	20.5	76.8183	13	1	7.96559	60.3	21.3	2.92974		2.8188	76.9844	1385881	69.4	40	19.3	41.3	1.9	256.9	47.3	84.6	22	27.4	82	41.8	77.3	53.1	55.7	62.3	44.7	51.7	0.rural	24.89
442	rajgarh	Madhya Pradesh	23	0.004735	0.4735	57.4	12.9556	18.0694	42.7	2.33731	19.4451	85.9804	46.8	3.4	64.6882	17	1	6.30074	48	19	2.72		4.32586	25.6314	1545814	3.5	39.8	21.4	41.7	0.5	254	57.4	65.8	18.6	22.4	62.5	42.7	93.3	60.6	67.2	71.2	51.1	49.1	0.rural	19.33
443	vidisha	Madhya Pradesh	23	0.0226821	2.26821	56.8	8.6507	16.0243	45.7	9.01333	20.6752	85.7664	73.1	9.2	75.8883	12	1	6.37074	40.9	24	3.10214		4.32606	35.8419	1458875	4.6	27.2	15.6	36.6	2.3	201	56.8	94.1	17.9	10.6	69.8	45.7	75.8	54.9	58.5	65.4	42.7	41.5	0.rural	28.76
444	bhopal	Madhya Pradesh	23	0	0	54.8	7.43451	19.1124	62.3	5.3699	21.986	30.5276	52.5	6.2	17.1219	13	0	5.8156	30	61.8	2.27551		7.51714	23.7009	2371061	2.9	7.5	4.4	8.9	0	876.6	54.8	93.5	74.9	35.9	77.3	62.3	94.5	65.8	86.3	89.5	57.2	53.3	1.urban	13.31
445	sehore	Madhya Pradesh	23	0.0148766	1.48766	52.3	7.55595	23.3286	60	5.65703	20.6264	83.7559	59.8	8.2	39.708	14	1	6.65142	40.5	47.1	2.52906		5.25465	29.646	1311332	11.1	32.7	17.3	36.7	1.5	201.1	52.3	89.3	24.9	16.1	65.4	60	98.9	74.1	78	86.1	63.3	64.3	0.rural	15.82
446	raisen	Madhya Pradesh	23	0.0190343	1.90343	54.1	15.8763	12.7308	78.5	8.73637	20.3237	77.7764	67.7	16.7	56.1232	16	1	6.51014	38.4	39	2.65799		6.00727	33.0305	1331597	15.4	27.6	17.1	36.3	1.9	157.8	54.1	95.1	26.7	22.7	68	78.5	96.6	83.1	90.3	91.4	76.3	74.1	0.rural	15.04
447	betul	Madhya Pradesh	23	0.0290088	2.90088	45.8	13.5596	14.5771	69.1	7.55763	20.3724	77.4785	63.6	13.3	63.0208	15	1	6.79332	40.3	30.7	2.25857		7.02394	57.1461	1575362	42.3	38.8	22.7	40.4	2.9	157.7	45.8	85.5	28	19.2	61.5	69.1	97.5	72.9	90.8	96.2	68.9	71.7	0.rural	7.89
448	harda	Madhya Pradesh	23	0.0291063	2.91063	46.8	12.0843	20.9803	48.6	7.51003	20.8245	75.0475	55.8	9.1	49.9174	15	1	6.69059	38.2	51.4	2.38607		4.78364	55.5087	570465	28	29.7	17.7	36.7	2.9	173.3	46.8	87.7	30.9	16.6	65.7	48.6	95.4	51.8	72.8	88.6	50.9	69.8	0.rural	19.82
449	hoshanga	Madhya Pradesh	23	0.016834	1.6834	49.3	10.5115	17.3333	49.5	10.0115	20.6772	74.51	64	12.7	45.3602	15	0	6.54357	34.7	46.4	2.32253		6.24455	43.2168	1241350	15.9	24	14.7	31.2	1.7	186.4	49.3	91.1	34.4	27.1	67.3	49.5	97.3	60.5	73.9	79	55.2	69.3	1.urban	13.96
450	katni	Madhya Pradesh	23	0.0248527	2.48527	63.9	6.5776	14.4241	46.7	8.00541	20.4214	86.2272	65.5	15.5	72.433	13	1	6.66415	38.8	23.2	2.4474		6.04071	47.1984	1292042	24.6	26.1	17.3	30.2	2.5	256.9	63.9	90.6	18.8	17.2	65.5	46.7	97.3	57.5	83.7	85.4	49.1	69.2	0.rural	25.51
451	jabalpur	Madhya Pradesh	23	0.0038248	0.38248	59.3	8.97195	14.5183	67.5	10.156	21.2589	56.7622	57.2	17.2	41.0305	15	0	6.27843	28.7	47.5	2.19339		8.05214	29.6796	2463289	15.2	15.9	11.5	19	0.4	485.8	59.3	96.6	48.5	36.3	59.4	67.5	98	70.3	88.6	90	64.5	68.8	1.urban	10.35
452	narsimha	Madhya Pradesh	23	0.0457962	4.57962	55.3	12.7243	21.6122	54.2	11.7409	20.1368	81.2408	56.6	20.3	62.5228	13	1	6.46178	34.2	40.7	2.11028		6.79289	32.4236	1091854	13.4	34	23.6	42.4	4.6	213.8	55.3	97.2	21.4	13.9	69.3	54.2	93.7	76.5	84.4	75.6	66.4	64	0.rural	33.59
453	dindori	Madhya Pradesh	23	0.019089	1.9089	57.6	12.3655	10.4706	49.4	11.9613	19.3129	96.6435	68.3	20.9	94.0964	17	1	5.83219	46.2	6.9	2.3911		5.14597	75.4071	704524	64.7	48.4	27.1	49.3	1.9	124.4	57.6	71.3	4	35.6	66.5	49.4	97.3	66.7	71.3	85.3	53.7	58.7	0.rural	8.33
454	mandla	Madhya Pradesh	23	0.0091957	0.91957	55.4	10.2762	11.3154	55.1	18.6623	19.6088	88.1423	70.5	38.6	80.6558	18	1	6.33468	42.7	15.1	2.46005		5.46158	64.8484	1054905	57.9	44.3	30.2	45	0.9	140.8	55.4	62.9	14.7	37.7	69.7	55.1	100	68.2	80.7	90.5	56.9	67.6	0.rural	15.89
455	chhindwa	Madhya Pradesh	23	0.0058117	0.58117	49.5	10.389	10.4492	64.3	16.1399	20.39	77.443	62.5	22.9	61.6137	14	1	7.00686	38.1	34	2.13519		6.57464	49.5954	2090922	36.8	33.8	20.2	36.6	0.6	178.5	49.5	81.7	25	14.8	65.7	64.3	96	71.8	87.1	92.4	77.7	71.1	0.rural	16.88
456	seoni	Madhya Pradesh	23	0.0278629	2.78629	53.2	6.65281	14.1103	57.1	8.93586	20.0166	85.6116	64.2	29	75.9117	12	1	6.5312	37.3	24.4	2.16365		6.64932	50.1283	1379131	37.7	39.9	27.3	42.7	2.8	158.8	53.2	78.2	18	21.6	60.8	57.1	98	64	93.2	89.8	63.9	68.3	0.rural	19.28
457	balaghat	Madhya Pradesh	23	0.0171043	1.71043	52.7	5.61672	15.1396	64.6	6.22362	19.2585	89.9209	65.5	21.5	77.4477	17	1	6.51735	32.6	28.4	2.22665		7.77709	27.8848	1701698	22.5	42.2	27	43.3	1.7	185.5	52.7	76.2	16.4	17.7	69.2	64.6	92.4	75.6	91.3	85.9	76.8	61.8	0.rural	20.01
458	guna	Madhya Pradesh	23	0.0078453	0.78453	58.8	10.5461	16.4237	65.1	5.64475	19.8816	78.3353	58.5	8.8	56.0876	16	1	7.15296	47.3	27.9	2.74012		3.79737	31.9117	1241519	15.4	31.4	14.1	36.3	0.8	198.1	58.8	82.9	23.2	16.5	67.4	65.1	94.9	73.2	73.4	80.7	64.4	59.9	0.rural	16.58
459	ashoknag	Madhya Pradesh	23	0.035359	3.5359	60	12.0596	24.0993	37.2	5.90031	20.4301	85.906	67.1	7.7	60.9477	13	1	6.7947	44.5	19.8	2.62807		4.10727	38.3107	845071	9.7	28.3	14.5	38.9	3.5	179.8	60	91.7	15.9	19	60.2	37.2	80.9	47.6	59.1	59.6	43.7	61.4	0.rural	8.91
460	shahdol	Madhya Pradesh	23	0.0253633	2.53633	65	6.5995	10.4258	40.3	3.72406	20.3518	91.3081	61.2	8.6	81.1262	18	1	5.88186	43.3	16.9	2.52446		4.72439	53.5902	1066063	44.7	33.3	24.3	35.6	2.5	188.8	65	66.6	13.5	21.2	66.5	40.3	85.4	50.1	74.5	80.7	41.7	51.6	0.rural	22.07
461	anuppur	Madhya Pradesh	23	0.0291661	2.91661	61.4	3.88436	10.0906	57.8	3.93288	20.623	89.0963	66.2	12.4	71.6265	13	1	6.80261	41.7	22.2	2.46782		6.53971	63.9692	749237	47.9	32.8	17.4	34.4	2.9	199.5	61.4	69.3	18.2	26.8	67.6	57.8	95.4	62.4	80.7	90.8	61.8	66.7	0.rural	19.04
462	sidhi	Madhya Pradesh	23	0.0206271	2.06271	72.6	5.38672	10.0016	34.4	1.18458	20.2084	96.8873	57.1	2.4	86.4728	14	1	6.12591	46.7	10	3.00464		4.90398	43.0252	1127033	27.8	32.4	23.2	37.1	2.1	237.5	72.6	70.3	6.9	20.8	67.7	34.4	77.1	51.5	59.7	63.8	44.6	47	0.rural	33.91
463	singraul	Madhya Pradesh	23	0.0159318	1.59318	73.9	5.59341	7.2416	42.2	3.75545	20.8363	89.1057	56.5	6.9	80.646	14	1	6.86127	50.3	15.8	2.94815		4.2501	53.2611	1178273	32.6	31.9	19.4	33.2	1.6	205.1	73.9	56.3	17.4	25.7	61.8	42.2	87.1	49.2	67.4	73.5	49.2	51.7	0.rural	22.68
464	jhabua	Madhya Pradesh	23	0.0195516	1.95516	48.3	11.3863	28.975	25	7.60243	20.1284	94.6444	65.2	8.1	86.5551	11	1	7.79616	65.7	13	3.2242		1.95118	88.8833	1025048	87	43.4	11.3	42.1	2	300.5	48.3	84.9	9.1	2.6	72.4	25	78.4	30.7	46.2	71.7	23.8	51.5	0.rural	30.59
465	alirajpu	Madhya Pradesh	23	0.0188279	1.88279	46.4	7.77949	14.5072	22.6	17.0883	19.9339	93.4547	64.5	19.1	88.9716	12	1	8.29633	71.2	17.6	3.44585		1.31728	95.4808	728999	89	45.3	10.1	45.1	1.9	219.9	46.4	89.1	11.7	3.3	74.5	22.6	82.9	39.5	37	60	24.6	54.8	0.rural	24.34
466	khandwa	Madhya Pradesh	23	0.0135284	1.35284	47	14.9679	16.1723	58.7	9.18563	19.9352	79.2262	64.9	10.7	53.4178	15	1	6.96586	44.2	34.1	2.46088		4.28935	47.3605	1310061	35	37.1	23.4	39.8	1.4	177.2	47	78.1	28	10.7	77	58.7	98.9	71	74.9	89.9	66.6	77.8	0.rural	15.23
467	burhanpu	Madhya Pradesh	23	0.0168129	1.68129	45.3	6.88702	16.4495	43.3	10.2826	20.5428	62.6348	51.7	11.6	52.4205	15	0	6.91316	46.1	40	2.60229		4.78554	36.5122	757847	30.4	29.6	20.6	32.4	1.7	238.5	45.3	93.7	45.1	40.4	80.2	43.3	90.8	55.7	67.9	70	44.5	55.6	1.urban	20.18
468	kachchh	Gujarat	24	0	0	0	6.8684	12.6594	45	10.3917	21.2733	74.6583	53.1	9.3	37.4847	15	0	6.72039	40.1	61.5	2.74332		3.55021	29.565	2092371	1.2	13.9	8.8	18.8	0	50	0	81.5	38.5	20.5	81.4	45	95.6	52.9	72.4	78.4	43.3	68.1	1.urban	17.65
469	banaskan	Gujarat	24	0.0051092	0.51092	53.4	6.35452	16.6885	35.3	3.8587	20.0654	79.929	51.2	8.4	50.2243	12	1	7.35217	45.4	39.6	2.51308		4.35202	27.245	3120506	9.1	26.5	11.2	36	0.5	294.6	53.4	97.8	27.6	20.9	57.2	35.3	72.6	47.3	53.8	63.2	17.5	56.6	0.rural	15.92
470	patan	Gujarat	24	0.0107867	1.07867	53.5	14.5429	16.1505	30.7	5.50498	21.0665	76.9663	49.1	6.2	42.4376	12	1	7.26276	37.6	56.3	2.39418		4.57792	20.6461	1343734	1	27.1	16.9	35	1.1	239.4	53.5	95.8	32.5	25.3	67.2	30.7	72.5	46.8	46.7	54.9	21.7	71.6	0.rural	14.74
471	mahesana	Gujarat	24	0	0	53.7	5.16218	17.8302	55.1	4.36501	21.3684	54.4491	44.1	5.6	24.9077	12	1	6.81147	26.2	66.1	2.25444		7.04051	11.0164	2035064	0.5	21.3	11.9	30.1	0	464.2	53.7	92.7	54.9	30.4	77.8	55.1	100	63.4	88	83.4	27.9	65.4	0.rural	22.75
472	sabarkan	Gujarat	24	0.0119238	1.19238	51.8	6.21015	15.0774	49.1	7.62747	20.3169	78.4381	47.2	7.2	45.9037	12	1	6.9442	35	46.7	2.54		6.28194	29.816	2428589	22.3	28.8	13.7	37.4	1.2	329.2	51.8	94.2	29.9	25.6	72.5	49.1	91.4	69.7	70.5	76.1	26.9	60.6	0.rural	23.9
473	gandhina	Gujarat	24	0.0075266	0.75266	53.4	3.27958	16.6529	66.1	13.4914	21.1002	61.5941	51.8	14.3	34.4389	12	0	6.9329	26	62.3	2.17436		6.3766	20.0348	1391753	1.3	16.8	9.3	24.7	0.8	655.9	53.4	96.5	52.2	28.4	73.7	66.1	94.6	72	79.1	81.2	48.4	58.9	1.urban	10.02
474	ahmadaba	Gujarat	24	0	0	52.1	9.48922	15.8634	49	2.87436	22.2564	24.4403	48.1	4.9	6.46414	12	0	6.70556	24.7	88.5	2.01319		8.05992	15.9377	7214225	1.2	5.7	3.7	7.7	0	906.5	52.1	95	83.4	34.4	76	49	90.4	58.6	82.9	76.4	46.6	58.9	1.urban	6.34
475	surendra	Gujarat	24	0.0031035	0.31035	51.3	8.8821	13.6434	37.5	6.51313	21.3079	77.3515	53.3	5.3	36.1719	12	1	6.75605	37.7	47.7	2.54009		4.50245	22.4352	1756268	1.2	26	15.4	31.5	0.3	168.5	51.3	81.9	36.5	19.6	76.8	37.5	76	53.3	64	48.2	23.2	82.2	0.rural	14
476	rajkot	Gujarat	24	0.0035478	0.35478	49.9	5.06502	12.9298	51.4	3.02093	23.0223	37.7929	60.4	3	10.4596	13	0	6.46489	28.4	72.3	2.04117		7.67025	10.2632	3804558	0.6	14.8	5.6	18.7	0.4	342.3	49.9	91.7	65.2	19.3	57.6	51.4	94.8	65.2	78.6	89.9	36.7	71.7	1.urban	15.54
477	jamnagar	Gujarat	24	0.0123008	1.23008	0	4.56775	14.5203	71.4	10.1377	21.8882	41.538	64.9	10.2	14.8474	14	0	5.93761	35.3	68	2.05884		6.90593	18.9463	2160119	1.1	19.1	6.8	24.7	1.2	199.6	0	88.8	56.8	22.5	75.7	71.4	98.2	77.9	88.4	87.9	66.1	70.2	1.urban	23.45
478	porbanda	Gujarat	24	0.006343	0.6343	47.2	8.01315	13.7959	68.8	8.62122	22.9361	60.1797	73.2	8.3	13.3968	14	0	6.67281	32.8	72.4	2.02792		6.95098	25.4643	585449	2.2	19.6	8.4	25.2	0.6	257.8	47.2	85.1	48.4	10.3	70.8	68.8	91.4	70.9	91.4	89.9	37.7	91.1	1.urban	23.57
479	junagadh	Gujarat	24	0.0360239	3.60239	43.5	10.3264	13.2115	56.5	15.8781	22.2145	65.1345	60.8	11.8	16.6475	12	0	7.04618	32.8	75.1	2.19952		6.94516	15.782	2743082	2	25.6	12.2	31.5	3.6	333.9	43.5	97.8	47.8	24.9	77.1	56.5	91.2	63.9	84.7	76.1	57.4	82.1	1.urban	21.86
480	amreli	Gujarat	24	0	0	45.3	9.16091	14.299	59.9	6.22019	21.7526	62.8708	54.7	5	20.4284	12	1	6.79151	34.3	74.8	2.34957		5.7448	17.7946	1514190	0.5	29.2	13.9	35.1	0	192.8	45.3	96.6	52.4	11.8	74.5	59.9	94.4	70.6	78.9	82.7	44.9	87.9	0.rural	20.31
481	bhavnaga	Gujarat	24	0.0142079	1.42079	47.7	5.206	19.9307	52.4	4.96834	22.8371	67.3493	41.4	5.7	18.5736	12	0	7.44071	34.5	65.8	2.37026		5.34166	10.1911	2880365	0.3	19.6	11.6	23	1.4	346.6	47.7	95.8	46.3	10.1	69.2	52.4	80.1	62.8	70.8	64	30.9	88.6	1.urban	23.12
482	anand	Gujarat	24	0.0279001	2.79001	51.8	12.3702	19.6527	61.4	10.1132	20.5039	70.5326	54.7	12.1	30.6272	12	0	6.96507	25.9	67.2	2.31599		6.79258	13.2509	2092745	1.2	23.8	16.5	34.8	2.8	722.9	51.8	96.2	43.1	14.5	59.7	61.4	99.1	75.1	81.3	91	47.8	77.6	1.urban	20.66
483	kheda	Gujarat	24	0.0200508	2.00508	51.7	10.2286	25.3788	39.5	7.04658	20.248	80.1102	55.8	10.4	43.8827	12	1	7.05966	27.8	51.3	2.40261		6.12612	19.3023	2299885	1.8	26	15.6	37.6	2	579.8	51.7	97.1	28.6	16.5	53.7	39.5	80.2	60.7	55.3	63.6	28.4	71.7	0.rural	21.06
484	panchmah	Gujarat	24	0.031809	3.1809	48.4	12.5252	17.7016	30.2	5.00285	18.992	86.6324	54.8	5.7	69.1187	12	1	7.39343	39.7	39.8	2.61237		5.82045	42.8732	2390776	30.2	34.8	15.7	40.2	3.2	454.6	48.4	80.8	25.2	19.3	50.2	30.2	63.7	44.8	47.4	58.6	30.7	66.1	0.rural	29.01
485	dohad	Gujarat	24	0.0237262	2.37262	48	11.4254	20.4553	33	14.7359	19.2892	92.573	55.6	11	82.5139	12	1	7.74691	52.7	21.9	3.00329		4.31675	76.1963	2127086	74.3	38.9	20.6	39.6	2.4	596	48	72.5	15.3	23.5	58.9	33	65.3	41.3	42.9	52	15.3	73.6	0.rural	21.91
486	vadodara	Gujarat	24	0.0210732	2.10732	48.9	11.5953	19.7771	63.3	9.77356	21.362	54.8057	49.1	10.9	31.3985	12	0	6.74012	30.5	60.8	2.28249		6.47244	41.2169	4165626	27.6	21.2	13.7	25.8	2.1	558.3	48.9	95.5	52.1	25.7	54.3	63.3	95.8	74.2	74	88.8	34	69.4	1.urban	21.11
487	narmada	Gujarat	24	0.0350614	3.50614	45	9.09884	24.7624	69.3	4.31437	19.3002	91.2038	51.3	9.4	66.0481	12	1	6.90232	37.3	34.8	2.38119		6.33587	90.0289	590297	81.6	42.5	31.9	47.5	3.5	210.6	45	97.6	15.3	51.3	53.6	69.3	95.5	85.1	86.3	81.9	52.1	69.4	0.rural	22.95
488	bharuch	Gujarat	24	0.0059355	0.59355	49.7	12.1069	20.5701	56.9	10.6755	20.7809	55.7788	50	13.2	28.0329	12	0	6.5223	27.9	67.2	2.30022		6.9271	46.223	1551019	31.5	21.4	16.3	27.6	0.6	296	49.7	85.9	49.2	25.7	56.8	56.9	98.3	74.3	87.2	77.9	47.2	75	1.urban	18.33
489	the dang	Gujarat	24	0.0058526	0.58526	43.2	11.5484	13.8264	44.3	5.95776	18.7088	95.7719	58.6	13.3	83.9814	13	1	7.16783	38.3	19.4	2.52455		5.0798	97.0021	228291	94.6	46	17.7	46.1	0.6	130.4	43.2	69.9	9.1	39	74.1	44.3	86.1	56.2	72	72.4	48.1	72.7	0.rural	31.45
490	navsari	Gujarat	24	0.0097671	0.97671	46.1	6.53388	18.9431	78.5	2.3065	21.1899	55.8508	53.4	4.2	25.6768	14	0	6.39325	24.6	68.8	1.87475		8.97624	61.3138	1329672	48.1	24	15.5	28.3	1	601.6	46.1	67.2	53.2	28.6	51.9	78.5	100	81.5	90.2	91.5	62	73.6	1.urban	15.17
491	valsad	Gujarat	24	0.0168481	1.68481	44	8.56268	21.3829	52.9	3.58426	21.3724	58.5316	39.1	3.2	42.8438	14	0	6.16275	31.4	61.2	2.26503		6.68109	51.9332	1705678	52.9	19.4	10.7	21.2	1.7	572.4	44	68.7	56.7	17.4	50.4	52.9	88	60.9	80.2	81.7	36	82.1	1.urban	23.8
492	surat	Gujarat	24	0.0298172	2.98172	46.3	5.8241	17.8331	48	2.81977	22.5967	20.9449	49.9	5.1	12.6055	12	0	5.73021	24.8	77.4	2.01643		8.98291	28.3938	6081322	14.1	7.2	5.4	7.8	3	1414.2	46.3	93.4	83.4	19.1	42.3	48	90.4	62.9	72	72.8	45.6	77.9	1.urban	21.39
493	tapi	Gujarat	24	0.0079319	0.79319	44.4	9.95008	16.1527	72.9	2.45503	19.4121	74.5062	33.1	5.8	46.912	15	1	6.54008	39.3	38.6	1.91358		7.86883	82.9887	807022	84.2	44.7	31.6	47.5	0.8	257.7	44.4	87.6	22.7	34.1	49.5	72.9	97.8	83.3	83.2	91.6	72.5	82.8	0.rural	25.07
494	diu	Daman & Diu	25	0.0248935	2.48935	41.4	10.9481	14.0373	81.4	0.307946	22.9721	38.3571	25	0	5.27308	12	0	7.4322	26.9	71.4	2.29398		8.56163	7.16873	52074	0.2	1.5	0.6	1.1	2.5	1470.7	41.4	98.1	69.7	36.6	72.1	81.4	95.1	86.1	93.2	90.4	78.6	77.5	1.urban	10.51
495	daman	Daman & Diu	25	0	0	43.9	1.72196	15.2156	62.8	0	22.3747	16.5836	31.4	0	17.0176	13	0	4.87957	21.4	58.2	2.03903		8.16057	20.6732	191173	8	1.2	0.3	1.3	0	2617.2	43.9	87.6	74.4	12.9	74.3	62.8	81.7	71.7	69.4	76.4	56.3	65.8	1.urban	16.02
496	dadra &	Dadara & Nagar Havelli	26	0.0190461	1.90461	44.1	4.21104	20.2153	0	1.28393	21.2053	53.4353	39.2	2.2	48.8024	12	1	5.93112	35.1	0	2.17625		6.0277	69.4993	343709	52	13.4	5.2	12.3	1.9	701.2	44.1	0	0	0	0	0	0	0	0	0	0	0	0.rural	21.01
497	nandurba	Maharashtra	27	0.0243543	2.43543	45.5	6.02482	15.7293	32.8	5.20104	19.1832	87.8757	50.9	14.6	78.4622	17	1	6.77134	45	23.6	2.54918		3.9652	86.6159	1648295	69.3	39.4	26.6	40.8	2.4	281.4	45.5	83.7	19.1	12.5	60.1	32.8	73.7	38.5	48.7	70.1	43.3	71.3	0.rural	26.33
498	dhule	Maharashtra	27	0.0205052	2.05052	46	11.1339	16.4389	40	1.97432	20.2051	70.9532	38.9	10.3	54.706	12	1	7.78936	36.9	32	2.35482		5.79707	55.8192	2050862	31.6	32.6	20.9	34.3	2.1	287.5	46	93.8	41	22.7	67	40	95.3	54.2	69.9	85.1	44.3	79.9	0.rural	14.5
499	jalgaon	Maharashtra	27	0.0172245	1.72245	46.2	12.036	20.5104	43.2	1.45693	21.2978	56.9005	45.9	6.2	32.3422	12	0	6.79237	31.6	42.1	2.22859		7.69301	29.1834	4229917	14.3	31.2	22.2	34.1	1.7	361.9	46.2	96	52.9	11.5	60.2	43.2	85	50.7	58.4	83.1	44.1	61.4	1.urban	19.03
500	buldana	Maharashtra	27	0.021909	2.1909	45.6	11.9697	20.2389	64.2	0.682628	20.8135	69.6746	53	5	42.8998	17	1	6.53398	27.3	45.7	2.31589		7.66234	34.5572	2586258	4.8	38.2	23.3	41	2.2	267.1	45.6	86.8	33.1	18.8	43.1	64.2	91.1	70	75.8	76.5	66.3	64.6	0.rural	19.2
501	akola	Maharashtra	27	0.0235518	2.35518	46.3	11.6837	13.7611	50.8	0.98814	21.1423	57.7043	40.1	3.9	30.1	15	0	7.15288	22.2	46.5	2.16563		9.5751	37.8479	1813906	5.5	28.6	21.4	34	2.4	337.9	46.3	97.4	43.1	16.1	53.2	50.8	90.4	76.6	70.5	83.5	63.2	73	1.urban	13.68
502	washim	Maharashtra	27	0.0138331	1.38331	46	6.97941	16.1074	67.9	0	20.3069	65.5586	43.9	4.9	36.7573	14	1	7.09472	27.3	41.5	2.17144		8.2241	33.9716	1197160	6.7	39.7	25.9	43	1.4	231.9	46	88.1	33.9	17.6	60.3	67.9	93.1	85.9	89.4	79.7	85.1	69.9	0.rural	20.64
503	amravati	Maharashtra	27	0.0203715	2.03715	46	8.82383	14.0211	64.7	0.480939	20.9534	53.0186	42.3	4.3	33.2837	15	0	5.97037	22	64.5	1.93243		9.38577	38.298	2888445	14	30	23.1	36.3	2	238.4	46	95.8	50.3	24.3	50.5	64.7	91	73	78.1	89.7	72.5	75	1.urban	20.93
504	wardha	Maharashtra	27	0.0137712	1.37712	47.3	9.64216	12.7707	76.5	6.81645	21.273	38.4982	68.7	7.3	15.4412	15	0	5.98603	21.6	56.9	1.99726		9.53608	34.3169	1300774	11.5	31.9	21.7	35.4	1.4	207.6	47.3	93.7	54.9	14.8	48.5	76.5	95.5	93.5	81.4	80.4	93.5	77.4	1.urban	17.85
505	nagpur	Maharashtra	27	0.012052	1.2052	48.4	5.69163	26.0377	76.5	2.03189	22.2934	32.6463	52.5	4.7	11.562	14	0	6.23766	21.1	71.1	1.83915		10.1896	27.5626	4653570	9.4	13.5	9.1	14.8	1.2	472.4	48.4	95.4	75.7	18	44.7	76.5	96.1	84.3	89.5	92.1	88.4	78.6	1.urban	25.46
506	bhandara	Maharashtra	27	0.0086598	0.86598	50.7	8.02557	23.7204	81.1	4.79851	20.5425	57.5878	59.8	7	21.2527	15	1	5.44059	25	67.3	1.91659		10.9064	32.4771	1200334	7.4	36.3	26	37.4	0.9	313.3	50.7	85.9	47.7	16.1	43	81.1	100	90.3	93.2	87.7	93.2	69.3	0.rural	18.62
507	gondiya	Maharashtra	27	0.012011	1.2011	51.1	4.22638	19.7207	74.4	2.00329	19.6282	78.5643	58.1	8	47.7712	16	1	6.02169	24.1	55.4	1.90793		10.4336	34.0867	1322507	16.2	35.4	21.3	37.6	1.2	243.5	51.1	78.8	23.8	16	57	74.4	91.3	82.3	87.6	85.4	76.2	72.7	0.rural	20.91
508	gadchiro	Maharashtra	27	0.0051646	0.51646	43.6	4.07102	20.9119	82	3.36012	20.433	77.143	50	8.1	50.0009	16	1	5.518	34	32.6	1.92801		8.76053	48.4269	1072942	38.7	44.1	23.1	45.3	0.5	74.7	43.6	86.1	22.4	19.6	58.3	82	96.9	87	93.7	87.7	83.8	70.3	0.rural	16.49
509	chandrap	Maharashtra	27	0.0117137	1.17137	45.3	3.69185	20.0277	60.5	4.62749	20.1291	67.2374	54.2	5.6	43.1246	14	0	6.08493	28.4	53.9	2.01609		8.78326	33.5709	2204307	17.7	31.5	21.5	32.2	1.2	196.3	45.3	84	47.2	11.3	58.8	60.5	96.8	72.6	88.6	93	74.1	73.2	1.urban	14.03
510	yavatmal	Maharashtra	27	0.0117537	1.17537	45.6	8.96694	19.1126	61.6	4.76931	20.0012	68.9989	44.3	9.3	50.6883	12	1	6.88588	27	43.7	2.16787		7.44717	47.5028	2772348	18.5	38.7	26.7	41.7	1.2	206.2	45.6	80.8	37.2	14.9	68.9	61.6	96.3	69.5	88.2	88.4	71.2	80.4	0.rural	22.57
511	nanded	Maharashtra	27	0.0169323	1.69323	44	11.2541	14.1035	51.1	1.43481	20.4611	74.5729	45.2	4.1	46.1659	17	1	7.77453	34.9	43.8	2.39361		7.01676	41.3601	3361292	8.4	32.1	18.8	34.9	1.7	318.8	44	88.3	32.4	18.9	53.6	51.1	88.2	66.1	71.2	82.9	60.4	64	0.rural	14.14
512	hingoli	Maharashtra	27	0.0267587	2.67587	45	9.2384	16.2059	65.9	0	20.5071	78.8228	33.3	4.3	44.0143	15	1	7.55702	32.8	40.3	2.36843		7.12492	33.9528	1177345	9.5	39.8	19.2	41.7	2.7	252.5	45	86	25.6	14.4	51.5	65.9	96	80	75.2	87.2	72.7	66.9	0.rural	29.49
513	parbhani	Maharashtra	27	0.0173042	1.73042	44.6	12.052	18.2986	51.5	0.678466	20.3222	74.7057	40.3	2.8	32.5122	17	0	8.23153	36.9	34	2.43337		7.18202	24.1632	1836086	2.2	33.4	17.3	35.5	1.7	291.2	44.6	89.9	26.6	10.3	52.1	51.5	97.3	60.1	80.6	87.7	61	69.1	1.urban	13.96
514	jalna	Maharashtra	27	0.0351909	3.51909	45.4	8.23125	20.3843	70	1.09387	20.2932	80.4003	32.7	2.4	43.979	14	1	6.93213	39	34	2.26928		6.96168	33.0896	1959046	2.2	36.7	15.4	38	3.5	253.7	45.4	72.6	20.7	11.2	49.5	70	95.1	80	81.2	89	74.1	70	0.rural	29.95
515	aurangab	Maharashtra	27	0.0402362	4.02362	45.8	9.13238	25.4532	59.3	0.662592	21.41	48.4615	44	2.5	21.8882	12	0	6.89606	32.4	45.3	2.22042		8.38719	29.423	3701282	3.9	25.7	10.7	26.8	4	368.2	45.8	88.4	54.6	9.5	38.3	59.3	94.8	69.5	85.1	84.6	64.5	79.7	1.urban	24.92
516	nashik	Maharashtra	27	0.0316626	3.16626	45.6	8.15274	17.2863	62.3	2.33293	20.6995	38.8346	32.5	9.4	23.9698	15	0	8.15742	28.8	52.8	2.29939		8.29727	48.7735	6107187	25.6	27.8	12	28.4	3.2	395.2	45.6	89.7	65.7	12.3	52.9	62.3	91.4	67.9	82.7	86	61	65.8	1.urban	16.27
517	thane	Maharashtra	27	0.0218839	2.18839	45.7	6.26411	19.6198	40.9	1.65565	21.3966	34.9888	28.5	7.6	27.0215	12	0	6.50168	25.6	64.7	2.0645		7.78614	30.4944	11060148	13.9	6.9	3.8	7.2	2.2	1168.3	45.7	92	76.7	15.7	54.1	40.9	84.5	53	62.8	72.3	49.5	66.4	1.urban	13.06
518	mumbai s	Maharashtra	27	0.0156261	1.56261	44.3	5.45303	15.2922	50.1	0.798371	23.2968	18.8056	34.5	3.9	17.238	12	0	6.08299	19	26.7	2.23548		8.33776	23.27	9356962	1.1	0.4	0.2	0.5	1.6	20777	44.3	99.2	87.1	12.4	70	50.1	75	56.3	65.7	69.2	44.2	82.6	1.urban	6.13
519	mumbai	Maharashtra	27	0.0182501	1.82501	43.7	6.23166	20.1844	45.6	1.06811	23.4949	9.4441	26.7	3.5	11.5251	11	0	6.56195	18.7	39.2	2.02595		9.40403	22.457	3085411	0.8	0.4	0.2	0.5	1.8	20769.3	43.7	99.6	89.2	14.7	65.7	45.6	87.6	55.6	50.6	73.9	45.9	81.1	1.urban	28.84
520	raigarh	Maharashtra	27	0.0769085	7.69085	43.5	5.98775	15.2742	47.6	0.300781	21.9	28.6231	29.1	3.6	22.4571	12	0	5.8331	26.4	75.4	1.96499		9.12599	26.2115	2634200	11.6	15.1	7.3	16.6	7.7	369.5	43.5	93.6	75.6	18.9	53.4	47.6	94.9	50.9	84.4	92.9	52	70.1	1.urban	13.98
521	pune	Maharashtra	27	0.0284522	2.84522	45.8	7.8558	18.983	81	0.635813	21.7366	20.6145	32.7	7.3	10.3403	11	0	6.01986	23.9	63.5	1.97926		9.99796	32.8074	9429408	3.7	13.8	4.4	14.1	2.9	604.7	45.8	95.3	81.4	21.4	53.4	81	98.1	86.3	92.8	98.1	79	60	1.urban	10.8
522	ahmadnag	Maharashtra	27	0.0234665	2.34665	46.7	10.0485	23.0366	42	0.339287	20.7187	43.6342	23.4	4.2	23.3527	11	1	7.49725	30.6	50.8	2.10099		8.94723	26.3643	4543159	8.3	34.6	12.3	35.4	2.4	267.8	46.7	86.1	57.8	10	47.3	42	94	58.8	59.3	76.7	38.7	77.2	0.rural	12.64
523	bid	Maharashtra	27	0.0058539	0.58539	44.6	7.88183	16.7586	53.9	0	20.7468	73.4583	39.7	3.2	34.3338	12	1	7.72754	33.5	39.7	2.24362		7.31166	22.7626	2585049	1.3	37.9	14.5	38.2	0.6	235.1	44.6	86.1	28	13.1	57.4	53.9	88.5	62.2	75.7	79.6	55.2	80	0.rural	14.57
524	latur	Maharashtra	27	0.0191475	1.91475	42.9	16.0838	13.9621	59.4	0	20.7871	59.7247	38.2	2.1	37.8231	13	1	7.83469	32.7	39.7	2.24012		8.11808	20.0118	2454196	2.3	30.5	17	34.1	1.9	364.8	42.9	93	32.4	19.7	53.6	59.4	92.8	72.1	79.6	87.2	67.1	61.9	0.rural	10.24
525	osmanaba	Maharashtra	27	0.0079867	0.79867	42.8	10.1899	15.0382	62.7	1.10155	20.786	70.4171	47.8	1.2	34.2194	13	1	6.9839	31.4	27.3	2.2206		8.66152	15.9032	1657576	2.2	36	18.1	39.9	0.8	219.8	42.8	89	31.8	6.8	36.7	62.7	88.4	74.7	77.3	84.9	65.9	66.8	0.rural	13.7
526	solapur	Maharashtra	27	0.006522	0.6522	41.9	7.9849	16.7121	64.9	1.55664	21.8005	53.7577	38.1	6	30.1188	13	0	7.86838	32.6	49.3	2.23955		8.18386	33.3681	4317756	1.8	27.7	12.9	30.9	0.7	290.3	41.9	86.9	50.7	21.5	51.5	64.9	96.2	70.4	83.3	86.6	64.2	63.3	1.urban	16.37
527	satara	Maharashtra	27	0.0210658	2.10658	39	15.7178	17.9003	59.2	1.086	21.3413	45.6822	31.4	15.1	19.1185	13	1	6.73612	25.9	63.8	1.87404		10.1742	22.8764	3003741	1	29.4	9.9	32.5	2.1	286.4	39	93	57	8.9	55.2	59.2	89.8	89	70.9	83.8	71.6	62.1	0.rural	18.7
528	ratnagir	Maharashtra	27	0.041703	4.1703	35.1	7.90638	18.6031	73.1	0	21.4043	68.1479	46.3	5	34.4002	13	1	6.29363	25.7	67.8	1.83361		8.76006	9.55901	1615069	1.3	27.9	9.5	27.1	4.2	195.6	35.1	85	34.2	9.8	50.1	73.1	92.4	85.2	78.5	92.4	75.6	73.9	0.rural	26.79
529	sindhudu	Maharashtra	27	0.0354851	3.54851	30.7	5.02678	26.7218	80.3	1.4476	21.1396	63.5975	27.3	4.9	22.4964	15	1	6.18869	21.6	77.6	1.77851		9.08823	20.2525	849651	0.8	24.3	9.6	29.7	3.6	167.1	30.7	75.1	38.7	10.8	39.9	80.3	92.1	88.6	84.9	91.6	80.3	86.6	0.rural	14.83
530	kolhapur	Maharashtra	27	0.0392321	3.92321	34	12.024	23.373	46.9	0	21.3958	33.8554	30.9	3.3	23.121	15	0	6.53354	27.1	67	1.84898		10.0292	13.9982	3876001	0.8	23.9	6.9	26.2	3.9	504.5	34	95.4	64	10.1	45.2	46.9	84.9	69.2	70.2	77.2	72.1	70.4	1.urban	18.77
531	sangli	Maharashtra	27	0.0431899	4.31899	37.8	9.61055	18.4607	43.4	0.437313	22.116	39.3552	22.5	1.9	22.8011	12	1	6.59214	27.4	68.8	1.98202		10.0102	28.8177	2822143	0.6	27.3	10.3	32.9	4.3	329.7	37.8	95.8	63.2	10.3	49.6	43.4	88.5	61.5	68.3	85	49.6	64.7	0.rural	9.13
532	adilabad	Telangana	28	0.0321492	3.21492	43.7	12.1614	19.5345	70	1.74962	20.0091	67.8183	38.4	6.5	54.9892	15	1	5.36448	45.9	30.7	2.18125		6.08178	45.6978	2741239	18.1	31	17.7	32.4	3.2	171.8	43.7	85	40.4	65.5	67.8	70	88.7	80.4	81.5	84.3	71.4	75.5	0.rural	23.98
533	nizamaba	Telangana	28	0.0077607	0.77607	44	7.5623	19.9367	64.2	0.729003	20.5646	51.0156	19.5	4.3	37.1823	17	1	5.92745	45.5	42.3	2.18893		7.10808	24.5756	2551335	7.6	28.5	17.6	32	0.8	323.8	44	82.3	56.9	67.8	65.9	64.2	100	73.3	89.7	89.5	74.5	75.3	0.rural	19.71
534	karimnag	Telangana	28	0.0570363	5.70363	44.4	14.8904	17.2798	84.3	2.21285	22.4665	14.3494	35.5	4.4	15.4292	12	1	4.97517	41.6	53.9	1.88267		9.12974	18.296	3776269	2.8	29.6	20	30.2	5.7	318.7	44.4	69.9	70.7	64.8	52.1	84.3	100	89.4	92	94.9	83.7	73.6	0.rural	14.7
535	medak	Telangana	28	0.0241237	2.41237	44.8	9.45133	23.4578	81.4	0	20.6852	49.8542	30.5	2.9	32.188	14	1	5.43104	46	53.3	2.11391		6.96349	27.4586	3033288	5.6	30.5	18.8	31.3	2.4	311.5	44.8	85.2	48.7	71.8	67.5	81.4	96.8	89.5	89.7	93.7	79.4	75.4	0.rural	17.26
536	hyderaba	Telangana	28	0.0232439	2.32439	44.7	6.12017	6.01517	67.9	1.25134	24.5356	4.85531	28.8	1.5	0.929014	15	0	6.21951	26.7	72.6	2.18811		10.6101	15.6177	3943323	1.2	1.3	0.6	1.5	2.3	22171.8	44.7	91	91.6	51.5	55.3	67.9	100	77.8	89.7	87.9	76.6	72.5	1.urban	24.53
537	rangared	Telangana	28	0	0	43.1	5.32378	16.1317	68.1	0.645554	22.3012	14.4511	24	1.8	9.35252	18	0	4.75416	33.2	51.2	1.90423		10.1283	22.9083	5296741	4.1	11.7	6.6	11.8	0	702	43.1	80.7	84.4	58.6	48.2	68.1	94.9	74	93	91.3	69.2	70.9	1.urban	16.21
538	mahbubna	Telangana	28	0.0033068	0.33068	40.1	5.75067	13.1591	45	3.02816	19.9338	58.8128	24.6	4	46.2158	14	1	6.04986	52.1	32.8	2.30349		5.06093	27.013	4053028	9	37	23	35.4	0.3	220.1	40.1	71	47.1	76.5	64.4	45	100	55.3	85.9	85.3	46.1	74.4	0.rural	17.43
539	nalgonda	Telangana	28	0.0129894	1.29894	44.3	8.45724	17.4259	69	0	20.6289	41.0718	28	1.2	25.1114	16	1	5.04284	42.6	50.1	1.97389		6.7399	28.8481	3488809	11.3	34.1	24.7	32.1	1.3	247.7	44.3	54.4	60.3	76.1	69.1	69	95.9	78.4	78.9	86.5	64.1	82.2	0.rural	19.57
540	warangal	Telangana	28	0.0429548	4.29548	44.3	13.1844	20.373	67	0	21.0239	39.0158	25.9	1.1	33.6204	15	1	5.41806	41.2	46.9	1.84891		9.6292	38.2698	3512576	15.1	33	21.6	31.2	4.3	275	44.3	73.3	60.9	76.6	63	67	97.8	67	84.1	97.8	71.4	90.3	0.rural	15.8
541	khammam	Telangana	28	0.021438	2.1438	42.5	5.45446	11.9179	62.4	0.273751	21.3144	27.3991	29.6	3.4	20.9496	17	1	5.03752	41.7	50.3	1.89738		7.58096	37.3458	2797370	27.4	36.8	28.8	36.9	2.1	174.3	42.5	84.5	70	71.1	72.2	62.4	100	72.2	83.8	90.3	69.5	81.8	0.rural	13.27
542	srikakul	Andhra Pradesh	28	0.0043848	0.43848	44	5.90802	12.5396	59.2	0.423149	21.458	65.9862	19.6	2.7	32.9282	17	1	5.97562	44.7	33.2	1.88782		7.86627	20.8613	2703114	6.1	32	25.9	33.7	0.4	429.3	44	75.7	38	82.2	70.6	59.2	100	68.4	88.5	88.9	66.1	89.7	0.rural	29.83
543	vizianag	Andhra Pradesh	28	0.011619	1.1619	45.5	7.19901	11.9644	49.3	0.875992	20.9569	59.2248	32.6	6.6	31.7407	12	1	6.02653	47.2	31.9	1.95307		6.54386	19.577	2344474	10	32.8	23.8	33.4	1.2	420.7	45.5	89.5	48.1	79.9	78.7	49.3	100	60.3	88.1	92.6	56.7	78.5	0.rural	24.06
544	visakhap	Andhra Pradesh	28	0	0	43	8.80508	18.7497	66	0	21.092	60.3435	20	4.1	35.6156	12	0	5.79255	40.1	55.2	2.03099		7.52398	27.4197	4290589	14.4	21	13.5	22.7	0	376.2	43	84.3	56.1	70	64.5	66	100	76	93.3	89.3	76.5	63.1	1.urban	20.59
545	east god	Andhra Pradesh	28	0.0100813	1.00813	42.9	12.2896	21.845	60.3	0	22.5591	50.4978	27.7	1.4	21.8503	15	1	5.28698	36.2	56.8	1.91025		8.11951	32.381	5154296	4.1	24.9	21.8	35	1	475.6	42.9	82.1	50.3	70.9	63.1	60.3	96.7	70.3	77.2	82.4	59.1	80.4	0.rural	14.37
546	west god	Andhra Pradesh	28	0.0077323	0.77323	44.7	6.55026	29.7061	77.7	0.572575	22.8888	34.6465	23.5	1.6	11.2947	14	1	5.67492	32.6	61.2	1.97525		8.23501	21.3146	3936966	2.8	30.9	27	39.3	0.8	506.6	44.7	74.3	62.3	79	55.1	77.7	97	77.7	97	94.2	68.6	73.9	0.rural	16.94
547	krishna	Andhra Pradesh	28	0.0126853	1.26853	44.6	5.85056	15.6466	74.1	0	23.2134	32.6224	23.4	0.4	20.1082	12	0	5.66866	33.4	63.2	1.97664		8.12681	43.1935	4517398	2.9	25.6	22.3	28.4	1.3	527.1	44.6	70	73.3	71.5	58.1	74.1	100	74.1	97.2	100	80.8	54.9	1.urban	17.47
548	guntur	Andhra Pradesh	28	0	0	42.8	9.71624	17.4863	61.7	0	23.5892	19.6877	32.9	0.6	12.7647	12	0	5.44379	39.4	63.2	1.95138		7.23812	33.975	4887813	5.1	31.3	25.1	32.3	0	426.6	42.8	74.8	79.8	74.5	68.1	61.7	94.3	70.4	86.2	87.7	68.9	84.9	1.urban	20.43
549	prakasam	Andhra Pradesh	28	0.0074193	0.74193	39.2	11.2558	13.1059	64	0	21.5578	36.2697	33.1	1.4	24.4638	14	1	5.87437	43.9	53.6	2.29471		5.71011	37.8026	3397448	4.4	34.4	26.2	34.5	0.7	190.9	39.2	58.2	65.9	75.3	56.3	64	97.7	68.3	89	93.4	57.6	71.4	0.rural	16.92
550	sri pott	Andhra Pradesh	28	0	0	39	1.21635	19.0252	47.7	0	22.6668	45.8669	28.1	2	20.6613	12	1	5.86231	38.2	52.7	1.94476		7.99281	34.8318	2963557	9.7	26.7	21.1	30.4	0	223.6	39	67.7	57.1	73	50.4	47.7	86.3	61.1	73.4	66.9	54.9	62.9	0.rural	32.51
551	y.s.r.	Andhra Pradesh	28	0.0162834	1.62834	36.1	6.37939	16.8979	65.3	0.39414	21.8505	23.7845	32.1	5.2	10.5652	13	0	5.7534	40.4	68.7	2.03885		7.30887	13.9968	2882469	2.6	27.3	18.8	29.2	1.6	188.4	36.1	55.8	72.1	73	55.8	65.3	100	70.5	94.7	93.7	77.4	81.7	1.urban	25.46
552	kurnool	Andhra Pradesh	28	0	0	36.7	2.51162	12.5753	66.1	2.40002	21.342	43.4831	32.5	2.9	30.1373	15	1	6.43119	47.5	52.9	2.30705		5.03061	24.5069	4053463	2	33.3	25.6	33.1	0	226.3	36.7	81.7	63.7	75.4	54.5	66.1	95.5	73.7	90.1	89.7	73.7	70.7	0.rural	26.53
553	anantapu	Andhra Pradesh	28	0.0036034	0.36034	35.4	4.43006	17.6277	76.3	0	21.3507	37.8249	27.9	1.7	20.9134	14	1	5.68871	43.4	46.5	2.05524		7.52037	23.5645	4081148	3.8	31.7	21.6	32.6	0.4	210.3	35.4	61.3	65.9	76.5	53	76.3	98.3	83.2	94.7	89.2	79.5	57.4	0.rural	15.01
554	chittoor	Andhra Pradesh	28	0	0	39.5	2.8232	12.6305	67.6	1.21051	22.2442	37.0354	15.7	2.6	13.1451	15	1	6.25459	36.1	39.8	2.05348		8.67934	23.9532	4174064	3.8	28.3	17.9	31	0	271.2	39.5	65.3	59.4	74.8	46.6	67.6	98	74.6	87.6	91.1	65	75.2	0.rural	22.55
555	belgaum	Karnataka	29	0.0069653	0.69653	34.3	3.48525	20.4982	63.4	0.924421	21.1695	58.6828	36	4.1	24.5907	12	1	7.08287	36.1	40.2	2.25113		7.87378	26.1824	4779661	6.2	28.5	13.6	32.8	0.7	355.7	34.3	98.6	47.1	16.9	66.3	63.4	100	80.3	84.8	84.3	67.2	85.9	0.rural	15.5
556	bagalkot	Karnataka	29	0.0053936	0.53936	35.8	3.19071	13.5397	75.9	1.03487	21.0433	70.7787	21.1	2.2	38.6458	12	0	7.91906	41.1	23	2.33849		6.35072	31.5303	1889752	5.1	26.4	16	29.2	0.5	286.9	35.8	88.3	29.7	37.2	62.6	75.9	97.3	80.2	95.6	93.8	75.9	90.2	1.urban	16.08
557	bijapur	Karnataka	29	0.045817	4.5817	37.9	3.95	13.8805	58.1	3.05421	21.3155	68.4448	35.4	5.1	40.5045	14	1	6.99973	42.7	22.9	2.4703		6.51135	36.3575	2177331	1.8	28.2	16.1	31.4	4.6	207.1	37.9	88.2	29.1	36.4	68	58.1	84.8	72.4	73.2	72.2	59.7	64.9	0.rural	16.27
558	bidar	Karnataka	29	0.0199827	1.99827	41.9	3.34288	16.8989	59.6	1.31408	20.7693	76.2625	42.5	3.7	42.4574	12	1	6.89009	38.8	26.7	2.39054		7.79451	37.445	1703300	13.8	24.7	16.4	27.9	2	313.5	41.9	96	31.3	25.1	69.1	59.6	92.8	72.9	81.3	81.2	52.1	72	0.rural	12.02
559	raichur	Karnataka	29	0	0	36.8	1.53004	11.6469	65.4	0	21.2671	78.3754	34	2.8	56.131	14	1	6.57463	49.2	27.6	2.30232		3.89177	44.9742	1928812	19	32.6	19.9	34.7	0	227.6	36.8	83.5	26.7	29	70.6	65.4	94.2	70.9	77.5	84.7	58.4	70.3	0.rural	20.66
560	koppal	Karnataka	29	0.0041205	0.41205	34.3	4.25592	13.4104	72.8	1.78218	20.6778	79.8859	42.4	5	46.2652	14	1	8.15118	41.8	48.9	2.33664		5.5519	41.9514	1389920	11.8	31.4	19.6	32.9	0.4	248.4	34.3	92.6	33.6	34.9	68.1	72.8	97.1	82.9	87	91.3	64	91.5	0.rural	22.99
561	gadag	Karnataka	29	0.0761181	7.61181	32.4	9.53663	13.4715	46.7	3.58767	21.3936	75.1896	40.7	6.3	48.9487	18	0	6.6539	34.2	30.2	2.22788		7.05275	20.0307	1064570	5.8	30.8	18.8	34	7.6	228	32.4	85.5	24.8	34.5	70.7	46.7	92.4	81.7	74.3	69.4	58.7	80.4	1.urban	12.11
562	dharwad	Karnataka	29	0.0063325	0.63325	31	4.34963	13.7835	54.9	0.911135	22.2032	47.0302	33.1	2.7	23.1619	15	0	7.87732	29.5	62	2.25805		8.50802	15.5927	1847023	4.7	20.1	11.2	23	0.6	429.6	31	95.4	56.2	32.7	50.7	54.9	97.5	68.9	83.2	83.4	62.8	71.2	1.urban	18.26
563	uttara k	Karnataka	29	0.019401	1.9401	27.2	5.39367	16.7382	67.7	0.981509	21.5129	54.2838	32.7	3.9	21.6886	10	1	7.13097	24.7	66	2.18321		8.32299	21.2635	1437169	2.4	15.9	8.1	19.6	1.9	139.9	27.2	69.4	48.5	24.2	47.7	67.7	97.9	81.1	87.8	89.7	69.4	75.1	0.rural	15.95
564	haveri	Karnataka	29	0	0	29.3	6.54181	17.8225	69.3	0.788169	21.3759	67.1591	37.7	4.2	39.0274	12	1	6.86169	32.1	53.5	2.0776		7.22571	36.2279	1597668	8.8	32.2	19.5	39.6	0	329.4	29.3	95.1	35.8	44.4	63.9	69.3	98	71.3	80	92.8	58.3	92	0.rural	29.99
565	bellary	Karnataka	29	0.0106501	1.06501	33.5	3.57861	17.4196	71.1	0.4668	20.7689	60.6732	17.8	1.8	34.0785	12	0	6.79163	42	40.7	2.2235		5.53629	47.5848	2452595	18.4	27.1	16.6	28.8	1.1	288.5	33.5	94.4	46.7	21.5	72.3	71.1	98.5	77.4	85.8	90.9	70.5	77.5	1.urban	15.04
566	chitradu	Karnataka	29	0.0259585	2.59585	32.1	2.62417	12.6369	48.7	1.84269	21.3318	69.1573	43.1	6.6	46.842	12	1	6.2849	34.5	44.2	1.87412		8.72919	42.0192	1659456	18.2	35	17.7	38.5	2.6	194.3	32.1	90.5	40.2	46.2	64.4	48.7	95.9	72.6	74.2	68	36.1	74.8	0.rural	12.17
567	davanage	Karnataka	29	0.0109171	1.09171	30.4	6.25653	15.7749	75.2	0	22.1405	51.2698	28	2.2	28.2468	11	0	7.15031	32.7	64	2.13339		7.98493	39.0772	1945497	12	27.1	15.2	33.8	1.1	324	30.4	94.3	52.7	38	65.9	75.2	100	84.7	88	96.1	74.2	86.8	1.urban	17.53
568	shimoga	Karnataka	29	0	0	27.2	7.3463	19.651	45.5	0.554176	21.2002	42.826	39.7	6.3	26.1458	12	0	6.07798	27.9	71.7	1.94358		9.12695	28.9061	1752753	3.7	25.7	14.1	32.4	0	205.2	27.2	81.5	61.2	36.1	53.8	45.5	92.4	83.2	75.5	63.7	58	72.4	1.urban	20.56
569	udupi	Karnataka	29	0.0524655	5.24655	26.9	5.0963	24.0284	64.6	0	21.5875	56.6005	28	3.5	8.76586	18	1	6.65132	21.3	89.1	1.50226		9.71707	18.1428	1177361	4.5	10.7	5.4	12.4	5.3	300.2	26.9	64.7	44.7	45.4	56.2	64.6	97.6	74.8	77.2	88.1	56.9	78.9	0.rural	21.81
570	chikmaga	Karnataka	29	0.005731	0.5731	28.6	8.85195	19.5735	41.2	0.489122	21.8425	46.6861	48.9	4.5	25.5332	13	1	6.07788	28.1	62.7	1.80062		8.66839	34.2442	1137961	4	24.8	11.1	30	0.6	155.5	28.6	81.9	49.7	17.7	57.9	41.2	100	67.3	68.7	81.4	41.3	80	0.rural	18.78
571	tumkur	Karnataka	29	0.0056424	0.56424	34.3	3.70895	13.5715	64.8	1.95468	21.5773	62.4087	32.5	6.3	30.7557	12	1	5.7957	32.3	52.3	1.83072		9.15352	29.482	2678980	7.8	32	13.2	36.8	0.6	248.9	34.3	80.8	39.4	36.5	53.8	64.8	95.1	72.7	79.7	79.5	60.9	69.5	0.rural	26.51
572	bangalor	Karnataka	29	0.003825	0.3825	38.2	4.89455	16.908	62.1	3.67229	23.2147	6.50365	39.1	4.5	3.30141	12	0	5.47198	21.9	86.2	1.70533		9.93382	21.368	9621551	2	2	1	2.6	0.4	4333.9	38.2	92	93.9	15.4	51.7	62.1	80.2	68.7	66.4	76.9	49.4	72.3	1.urban	13.23
573	mandya	Karnataka	29	0.0152738	1.52738	36.3	3.40888	18.6536	61	0.476225	22.5469	39.8419	28.1	2.6	16.0385	12	1	6.00688	36.3	56.8	1.73242		9.83744	31.7075	1805769	1.2	33.5	12	42.8	1.5	358.2	36.3	95.5	53.8	30.6	55.2	61	100	67.1	75.7	88.6	48	89	0.rural	18.94
574	hassan	Karnataka	29	0.0230595	2.30595	30.6	8.75556	16.1807	68.1	1.24437	22.8765	37.3338	33.3	6.9	14.9025	12	1	5.72736	31	64.3	1.83893		9.86331	19.0737	1776421	1.8	33.9	9.3	39.7	2.3	256.4	30.6	91.1	51.1	39.8	53.1	68.1	97.8	82.2	84.6	84.1	66.2	82.7	0.rural	29.02
575	dakshina	Karnataka	29	0.0302803	3.02803	27.6	2.44455	16.1459	77.3	1.00052	22.6658	46.6629	32.7	2.6	10.9533	11	0	6.2668	20.3	92	1.85462		9.81292	14.3471	2089649	3.9	3	1.4	4.5	3	447.3	27.6	85.7	54.2	34.7	54.3	77.3	91.8	80	86.3	91.8	53.5	72	1.urban	14.76
576	kodagu	Karnataka	29	0	0	30.5	5.52977	20.1017	68.2	1.23377	22.2556	46.6437	19.6	4.3	13.9913	9	1	6.50515	25.5	82	2.04656		9.605	32.973	554519	10.5	6.6	2.7	7.8	0	132.1	30.5	81.6	47.9	33.7	46.6	68.2	94.9	83.1	88.6	76.3	73.8	84.2	0.rural	12.3
577	mysore	Karnataka	29	0.0239306	2.39306	36.2	7.73521	20.3992	46.7	0.412766	21.879	33.293	41.8	3.6	24.7994	11	0	5.8668	34.6	63.6	1.81416		9.52866	38.9981	3001127	11.1	22	10.4	28.4	2.4	465.9	36.2	95.6	66.7	33	60.1	46.7	84.3	71.8	62.9	71.5	53.3	71.8	1.urban	11.44
578	chamaraj	Karnataka	29	0	0	38	6.40584	12.9631	59.5	0	21.6588	55.8745	40.5	1.7	38.9253	15	1	6.13942	44.6	32.9	1.90727		7.93019	44.4565	1020791	11.8	32.1	21	41.7	0	176.1	38	95	36.3	27	53.2	59.5	97.6	83.4	72.4	82.4	62.3	88.8	0.rural	17.05
579	gulbarga	Karnataka	29	0	0	39.8	0.93486	15.0908	58.6	1.0631	20.8372	64.2393	21.7	1.6	43.1514	12	0	7.19677	44.4	29.1	2.46183		5.51961	32.3625	2566326	2.5	24.8	16.2	27	0	234.2	39.8	94.9	35.1	22.9	72.4	58.6	100	67.3	82.7	86.8	61.5	85.6	1.urban	18.74
580	yadgir	Karnataka	29	0.0050436	0.50436	38.1	3.778	11.8788	61.3	0.229076	20.5248	80.7488	38.1	4.7	61.4274	15	1	7.4763	56.6	18.1	2.41694		3.52502	48.4617	1174271	12.5	33.6	20	35.4	0.5	222	38.1	91.1	18.7	28.6	74	61.3	93.6	69.5	80.9	83.3	55.8	78.3	0.rural	23.33
581	kolar	Karnataka	29	0	0	36.9	3.27156	12.9339	76.4	2.67608	22.4054	42.9064	34.2	5.5	18.1438	11	0	5.99568	33.9	58.1	1.95566		8.94916	44.6196	1536401	5.1	25	13.1	28	0	379.4	36.9	67.3	56.5	30.1	57.3	76.4	96.9	83.8	91.3	92.5	61.4	94.5	1.urban	21.5
582	chikkaba	Karnataka	29	0	0	36.1	4.7606	16.6214	63.7	0.348509	21.8097	48.5812	16.1	9.3	26.1507	12	1	6.11679	37.6	49.7	2.10371		8.8238	45.1272	1255104	12.5	33.4	16.5	36.5	0	293.5	36.1	76.9	47.3	16.1	62.9	63.7	91.5	83.8	83.6	73.3	74.9	77.8	0.rural	22.67
583	bangalor	Karnataka	29	0.0248997	2.48997	37.2	4.19607	12.7343	64.1	4.49206	22.2366	33.2922	34.9	8.6	14.6491	12	1	6.48072	30.5	74.4	1.83225		9.49181	35.4894	990923	5.3	21.4	8.5	26.1	2.5	423.1	37.2	77.5	64.5	38.6	48.8	64.1	100	77.7	85.5	83.1	66.5	88.2	0.rural	26.55
584	ramanaga	Karnataka	29	0.0099838	0.99838	37.6	3.9588	14.0033	58.8	1.30726	21.787	41.3433	28	2.2	16.4749	12	1	5.90255	37.7	60.8	1.86652		9.51588	34.5302	1082636	2.1	28.7	9.5	34.2	1	302.2	37.6	93.1	54.5	34.8	53.9	58.8	100	72.8	72.8	95.3	50.2	93.7	0.rural	18.82
585	north go	Goa	30	0.014433	1.4433	28.6	5.53018	20.3176	87.3	0.634787	23.8146	20.1093	18.8	1.5	7.4063	10	0	5.42127	18.9	79.8	1.88477		9.83018	9.43955	818008	6.9	3.6	1.7	4.3	1.4	484.4	28.6	96.5	82.5	21.9	48.5	87.3	100	90.7	96.6	93.8	83	93	1.urban	20.68
586	south go	Goa	30	0.014126	1.4126	27.4	1.27963	23.6191	89.5	1.70257	23.2551	23.2884	24	2.6	12.2648	13	0	5.86226	21.6	76.1	2.26182		8.39598	21.1127	640537	14.5	4.5	2	4.9	1.4	326.6	27.4	96.1	86.4	7.6	48.1	89.5	100	95	92	98.9	87.2	84.8	1.urban	24.49
587	lakshadw	Lakshadweep	31	0.0094201	0.94201	0	6.32955	17.8758	0	5.76803	24.9019	71.5948	28.6	16.3	0.601237	17	0	8.02341	18.5	0	2.17126		10.5149	98.7607	64473	94.8	0	0	0	0.9	94.5	0	0	0	0	0	0	0	0	0	0	0	0	1.urban	18.18
588	kasarago	Kerala	32	0.0114879	1.14879	29.2	6.71257	13.5576	91.8	0	22.768	41.9594	22.3	0.9	3.60295	20	0	6.35938	20.6	97.7	2.07118		10.9138	7.17084	1307375	3.7	4.8	3	7	1.2	652.5	29.2	92.7	52.9	37.5	37.7	91.8	98	93.8	93.5	93.5	90	64.3	1.urban	7.92
589	kannur	Kerala	32	0.0060676	0.60676	32.3	3.55642	14.6945	87.1	0	23.6229	45.0412	25.2	0.4	1.9629	20	0	6.5095	15.2	98.9	1.94747		12.1313	1.54281	2523003	1.6	4.7	3.3	6.5	0.6	836.9	32.3	92.2	55.5	38.1	44.1	87.1	98.5	88.7	94.3	97	80.6	66.3	1.urban	16.43
590	wayanad	Kerala	32	0.0159711	1.59711	36.1	4.01485	19.6289	72.8	1.39628	22.9303	77.1608	29.2	7.5	15.323	19	1	5.55424	21	95.3	1.87167		11.0509	30.3627	817420	18.5	18.9	12.4	25.6	1.6	374.7	36.1	93.4	33.2	61.8	45.6	72.8	100	79.2	83.6	83.5	71.3	68.5	0.rural	19.16
591	kozhikod	Kerala	32	0.0037719	0.37719	37	2.65663	12.3317	70	0	22.9373	57.6217	22.5	0.1	0.980953	18	0	6.18224	15.3	99.4	1.99324		12.3761	2.20378	3086293	0.5	2.9	2.1	4.7	0.4	1290.4	37	96.4	51.8	59.7	39.7	70	100	86.2	86.9	84.7	84.9	61.6	1.urban	12.54
592	malappur	Kerala	32	0.0090463	0.90463	41	3.14504	14.8647	70.6	0.361218	24.0529	60.7524	14.5	0.3	1.12138	19	0	6.70053	19.5	98.7	2.15405		11.0561	4.96324	4112920	0.6	4.3	2.9	7.5	0.9	1122.3	41	93.8	45.7	37.3	54.6	70.6	95.1	77.1	80.8	78.8	77.1	65.8	1.urban	25.12
593	palakkad	Kerala	32	0.004621	0.4621	42.1	6.77335	20.6311	88.1	0.828901	23.1257	53.7709	26.2	2	2.46465	20	1	5.98887	20.3	96.7	1.82734		11.5972	21.4538	2809934	1.7	11.3	8.9	13.4	0.5	607.7	42.1	93.4	50.7	48	41.1	88.1	97.4	93.8	89.9	90.1	79.3	69.9	0.rural	12.88
594	thrissur	Kerala	32	0.0106736	1.06736	42.3	0.83245	13.4869	88.3	1.66819	23.5561	36.7734	24.5	0.3	0	13	0	5.71391	14.2	99.5	1.76538		13.0071	9.8285	3121200	0.3	3.7	2.4	5.3	1.1	998.7	42.3	95.9	67.5	38.1	39.4	88.3	100	94.7	97.4	93.6	79.1	73.3	1.urban	16.74
595	ernakula	Kerala	32	0	0	42.2	3.11194	11.8055	75.9	0	24.316	22.6381	25.5	0.3	0.724952	15	0	5.0151	13	99.3	1.65735		13.5576	11.6246	3282388	0.5	3.7	2.2	5.4	0	1314.8	42.2	97	79.7	47.7	23.4	75.9	100	84.6	90.4	81.6	87.5	73.6	1.urban	22.25
596	idukki	Kerala	32	0.0222807	2.22807	40.4	2.8435	11.4266	0	0	23.5668	62.511	36.2	1.6	6.46204	20	1	5.24395	16.8	94.6	1.71273		12.0903	19.1802	1108974	5	22.2	13.1	28.4	2.2	213.6	40.4	92.4	47.2	54.2	32.6	0	0	0	0	0	0	91.7	0.rural	8.86
597	kottayam	Kerala	32	0.0059743	0.59743	41.4	0.63491	11.0053	95.2	0	22.9928	46.8032	18.5	0	0.639762	12	1	5.30592	11.4	98.9	1.78465		12.979	9.16374	1974551	1.1	5.7	3.2	9.2	0.6	859.9	41.4	95.2	62.6	50.8	33.8	95.2	100	100	100	95.2	100	78.4	0.rural	12.61
598	alappuzh	Kerala	32	0.0135696	1.35696	38.8	3.76223	15.9832	0	0	23.8483	37.8198	34.4	0.3	1.72582	11	0	5.61391	12.9	97	1.68995		12.5131	10.5568	2127789	0.3	4.6	3.4	6.3	1.4	1439.4	38.8	93.4	64.2	56	24.9	0	0	0	0	0	0	86.4	1.urban	27.26
599	pathanam	Kerala	32	0.0173495	1.73495	37.9	4.0104	22.1381	78	1.40408	24.1315	55.1149	32.2	0.6	3.73867	16	1	5.43277	11.3	97.4	1.58307		12.6764	19.6201	1197412	0.7	8.1	4.6	14.4	1.7	434.8	37.9	93	57.7	41.9	18.4	78	92.5	96.3	89.1	92.6	77.5	83	0.rural	10.84
600	kollam	Kerala	32	0.0052816	0.52816	34.8	2.93953	14.5908	87.3	0	24.177	39.0451	37.8	1.5	1.05077	19	0	5.22015	15	98.1	1.75211		12.7642	10.9438	2635375	0.4	5.6	3.5	10	0.5	1014.9	34.8	94.4	58.8	45.5	18.1	87.3	100	87.3	98.5	93.1	85	92.1	1.urban	9.34
601	thiruvan	Kerala	32	0.0113917	1.13917	31.1	2.34222	19.9855	81.9	0	23.7818	48.5564	26.8	0.5	1.3003	14	0	5.40095	15.6	96.8	1.69859		12.8873	15.6565	3301427	0.8	4	2.9	6.5	1.1	1447.1	31.1	92.7	52.4	57.9	20.5	81.9	100	87.6	87.7	96.2	80.2	89.3	1.urban	15.71
602	thiruval	Tamil Nadu	33	0.039743	3.9743	41.4	7.89806	14.1748	78.9	1.31873	23.1459	16.2082	37.8	0.6	8.77672	12	0	4.77767	25.1	66.6	1.82234		10.477	23.8878	3728104	1.3	9.2	7.3	10.4	4	1126.9	41.4	85.3	86.3	63.7	50	78.9	97.7	86.3	85.6	87.9	77	63.3	1.urban	9.15
603	chennai	Tamil Nadu	33	0.0039746	0.39746	43.2	10.8863	10.2625	86.1	0.108079	23.0677	2.62187	47.3	1.2	2.46153	12	0	4.5171	18.7	82.3	1.59038		12.4493	27.1062	4646732	0.2	0.6	0.3	0.7	0.4	35575	43.2	77.4	96.7	56.8	44.5	86.1	99.2	97.6	97.6	89.4	81.3	60	1.urban	17.64
604	kancheep	Tamil Nadu	33	0.0198329	1.98329	41.6	3.69842	22.3929	56.8	0	24.2509	17.1389	25.1	2	14.8975	12	0	5.1444	24.6	68	1.84978		10.4372	34.8523	3998252	1	9.1	6.8	10.2	2	848.9	41.6	78.6	86.7	53.2	45.2	56.8	92.2	79.1	81.2	70.8	68.4	68.3	1.urban	7.78
605	vellore	Tamil Nadu	33	0.0213225	2.13225	41.3	8.11986	14.056	74	0	23.0867	21.0051	28.3	0.4	12.2351	12	0	5.83381	29.5	53.4	2.1156		10.4243	38.2829	3936331	1.9	14.4	10	16.4	2.1	637.1	41.3	86.6	78.2	71.8	50.4	74	93.8	84.1	92.3	83.6	75	74.7	1.urban	11.19
606	tiruvann	Tamil Nadu	33	0.0266206	2.66206	41.3	10.7678	15.403	62.1	0	22.4548	42.463	28.4	1.9	29.6931	12	1	5.7186	34	31	2.08033		9.35043	41.1121	2464875	3.7	33.2	21.3	34.2	2.7	390.6	41.3	96.4	63.8	59	57.9	62.1	94.6	85.9	81.9	81	73.5	86	0.rural	12.31
607	viluppur	Tamil Nadu	33	0.0416732	4.16732	41.5	11.8346	16.7884	72.1	0.30148	22.1114	45.7746	19.9	3.4	31.1771	12	1	5.56765	36.5	32.4	2.08534		8.99066	44.6108	3458873	2.2	34.7	24.1	37.2	4.2	470.6	41.5	96.2	57.5	84.3	57.1	72.1	95.5	84.6	88.8	81.8	72.5	68.3	0.rural	13.31
608	salem	Tamil Nadu	33	0.0298631	2.98631	39.5	8.90985	13.1999	73.6	1.11611	22.4023	18.9721	17.3	3	12.7502	12	0	4.90665	34.4	46.2	1.78705		9.37063	34.9302	3482056	3.4	20.4	13	20.1	3	651.3	39.5	93.2	76.6	78.4	50.3	73.6	97.2	81.9	84.2	87.2	72.6	67.4	1.urban	13.08
609	namakkal	Tamil Nadu	33	0.0225281	2.25281	40.1	5.16234	17.3799	57.3	0	22.5968	10.4426	38.6	1.6	6.37895	12	0	4.70229	31.9	49.6	1.64923		10.365	36.3551	1726601	3.3	23.9	14.7	22.6	2.3	493.6	40.1	92.4	85.3	57.4	49.2	57.3	97.7	75.9	85.6	81.7	70.5	60.6	1.urban	13.45
610	erode	Tamil Nadu	33	0.0366013	3.66013	40.2	9.66275	14.8048	81.9	0.279463	22.6843	8.72754	40.1	2.7	8.80652	12	0	4.81055	33.7	61.1	1.61434		9.77429	23.3898	2251744	1	24.4	16.4	25.2	3.7	380.9	40.2	97.5	87.4	60.4	51	81.9	100	97.5	95.3	89.1	91.3	66.8	1.urban	11.31
611	the nilg	Tamil Nadu	33	0.0271765	2.71765	39.1	6.72205	22.114	78.7	0.472303	22.4133	27.6988	38.7	2.7	9.79957	12	0	5.23109	22.5	63	1.74604		11.1375	42.7971	735394	4.5	12.9	10.8	14.2	2.7	280.6	39.1	94.9	69.9	71.8	53.3	78.7	100	88.4	98.4	90.3	80.5	81.2	1.urban	19.8
612	dindigul	Tamil Nadu	33	0.0450171	4.50171	38.1	8.50616	14.8567	80	0	22.7617	42.1936	41.2	1.9	30.0222	12	0	5.233	31.4	42.6	1.89303		9.44118	42.2876	2159775	0.4	29.3	21.7	30.5	4.5	344.3	38.1	96.4	66.2	66.7	43.7	80	96.7	86.7	92.2	91.6	76.6	65.2	1.urban	10.7
613	karur	Tamil Nadu	33	0.024394	2.4394	37.4	10.7634	12.0381	87.4	0.454594	23.6946	22.2941	27.2	1.8	9.18027	12	0	5.46474	31.7	47.9	1.80858		9.78612	39.1976	1064493	0.1	26.9	18.9	27.5	2.4	357.1	37.4	96.4	77.6	77.9	53	87.4	100	91.9	97.6	95.5	87.1	77.1	1.urban	17.14
614	tiruchir	Tamil Nadu	33	0.0272476	2.72476	38.7	5.23941	18.1968	70	0	23.6824	27.5165	28.5	1.3	13.9025	12	0	5.16634	25.1	46.5	1.99765		10.5399	32.1685	2722290	0.7	20.2	13.9	20.9	2.7	586.1	38.7	97.2	71.1	63.4	60.4	70	90.7	80.6	81	88.7	50.5	73.1	1.urban	14.55
615	perambal	Tamil Nadu	33	0.0749177	7.49177	40.6	15.479	21.2673	70.4	0	22.2811	34.2244	25	3.5	22.8465	12	1	5.15077	33.5	37.2	1.93268		10.3452	48.2363	565223	0.5	41.7	20.9	41	7.5	313.8	40.6	89.1	63.8	81.2	56.4	70.4	94.3	78.7	84.6	84.1	66.7	68.3	0.rural	14.8
616	ariyalur	Tamil Nadu	33	0.0322187	3.22187	39.4	7.20294	21.9874	60.6	0.493202	21.8489	58.9959	33.3	3.3	35.0134	12	1	4.92712	36.3	28.1	1.9117		9.77362	26.1364	754894	1.4	36.3	22.1	40.3	3.2	376.3	39.4	96.6	44.7	63.3	47.1	60.6	92.9	76.9	81.7	80.6	59.7	77.7	0.rural	16.55
617	cuddalor	Tamil Nadu	33	0.0176965	1.76965	40.7	6.79869	18.705	64.2	0.284	23.1184	53.851	41.6	4.2	35.4108	12	0	5.30774	30.3	38.6	1.9982		9.5835	45.8866	2605914	0.6	27	20.7	30.1	2.8	686.5	40.7	97.4	52.8	73.2	53.2	64.2	94.4	80.8	85.1	80.9	58.8	59.5	1.urban	12.33
618	nagapatt	Tamil Nadu	33	0.0325083	3.25083	36.2	5.32945	18.9339	39	1.25638	22.5861	45.7961	33.7	5	30.9829	12	1	5.15991	25	43.1	1.88599		9.48525	42.0261	1616450	0.2	25.5	21.3	31.7	3.3	631.1	36.2	91.4	58.2	52.4	42.3	39	72.6	58.4	54.9	56.6	46.8	64.4	0.rural	7.13
619	thiruvar	Tamil Nadu	33	0.018045	1.8045	36	4.77605	19.1301	72	0.730349	23.1538	61.2207	40.5	5.9	39.0504	13	1	5.16508	25.1	45.2	1.92977		10.3914	47.9909	1264277	0.2	28.9	23.3	36.5	1.8	539.5	36	97.8	44.2	76.4	52.6	72	98.8	84.2	81.4	97	65.8	70.3	0.rural	10.08
620	thanjavu	Tamil Nadu	33	0.0526846	5.26846	37.4	7.73889	13.3924	74.6	0	23.7031	50.2698	35.2	4.4	27.8095	12	0	5.17993	25.6	46.9	2.01359		9.90792	25.7507	2405890	0.1	22.7	17.3	29	5.3	687.4	37.4	98.6	47.3	69.5	54.4	74.6	96.6	86.1	91	93	78	70.3	1.urban	18.62
621	pudukkot	Tamil Nadu	33	0.0141622	1.41622	36.5	5.57367	17.7918	54.3	0	22.2726	61.0019	31	4.2	32.6252	12	1	5.8098	31.4	35.2	1.8783		10.1458	22.8957	1618345	0.1	31.8	18.9	35.3	1.4	336.2	36.5	84.7	38.9	77.1	44.9	54.3	90.3	73.6	70	76.9	43.6	68.5	0.rural	10.36
622	sivagang	Tamil Nadu	33	0.0192919	1.92919	37	8.63311	11.845	69.9	0	22.7188	45.5939	38.7	1.5	23.9667	9	0	5.53978	28.3	47.6	1.85028		10.7645	24.6426	1339101	0.1	25.4	14.9	28.2	1.9	303.7	37	86.9	55.7	65.7	51.4	69.9	98	70.8	82.1	90.1	59.2	60.3	1.urban	7.68
623	madurai	Tamil Nadu	33	0.0251117	2.51117	37.9	9.13504	18.1942	61	0.282438	23.53	24.4696	30	0.2	13.5882	10	0	4.92204	25.2	54.4	1.88815		10.2188	13.4296	3038252	0.4	15.3	12.3	15.7	2.5	793	37.9	78.6	75.8	50.5	54.7	61	96.1	77.5	79.5	77.3	53.6	60.9	1.urban	16.08
624	theni	Tamil Nadu	33	0.0359914	3.59914	38.4	5.74958	18.1882	56.8	0	23.5265	23.9677	25.2	1.7	17.9458	11	0	5.07424	30.2	47	1.84142		9.66876	34.3902	1245899	0.1	28.4	25.3	30.8	3.6	421.1	38.4	96.2	73.3	53.6	50	56.8	93.4	71.4	77	78.5	37.1	82	1.urban	6.57
625	virudhun	Tamil Nadu	33	0.0125114	1.25114	36.1	8.28284	24.7693	54.4	0	22.9227	25.9957	20.9	0.2	27.7288	11	0	4.60972	28	36.5	1.86905		8.91935	23.0556	1942288	0.1	13.7	10.7	13.7	1.3	425.9	36.1	84	73.3	45.5	51.6	54.4	85.9	68.7	64.3	80.5	53.2	80.2	1.urban	8.58
626	ramanath	Tamil Nadu	33	0.0406437	4.06437	35.8	7.92023	18.0734	59	0	22.7824	42.1176	30.9	0.8	26.5748	10	0	5.74461	27.7	45.4	1.91914		9.82535	32.0444	1353445	0.1	24.2	11.4	26.5	4.1	329.6	35.8	76.2	55	59.3	49.5	59	89.7	59	77.3	82.7	39.2	55	1.urban	14.9
627	thoothuk	Tamil Nadu	33	0.0221889	2.21889	35.5	7.71298	17.9811	47.7	0.917062	24.3203	28.3531	26.6	0.7	20.325	10	0	5.19935	22.9	50.4	2.05383		9.80373	23.5212	1750176	0.3	14.2	11.5	15.6	2.2	361.7	35.5	92.7	68.2	48.3	56.3	47.7	86.5	56	64.7	78.1	42.5	63.1	1.urban	12.97
628	tirunelv	Tamil Nadu	33	0.0588422	5.88422	35.2	6.78299	16.672	49.8	1.0737	23.4763	28.674	31.1	0.3	24.0715	10	0	4.81112	26.1	45.8	1.98801		8.51201	28.1164	3077233	0.3	16.1	12.3	20.5	5.9	432.9	35.2	97.4	72.3	54.3	61.9	49.8	91.6	72.7	72.1	91.7	46.6	64.1	1.urban	7.5
629	kanniyak	Tamil Nadu	33	0.0516294	5.16294	29.7	6.69666	17.396	55.1	0	24.5065	35.6991	25.2	0.6	3.5504	12	0	5.06172	17.2	85.6	1.71741		12.6564	2.79256	1870374	0.4	4.7	3.9	8	5.2	1054.8	29.7	91.9	59.7	54.9	37.5	55.1	97	80.3	71.7	78.4	49.3	62.5	1.urban	4.35
630	dharmapu	Tamil Nadu	33	0.0271403	2.71403	39	6.49088	10.6102	51.6	1.22735	21.8781	29.893	17.9	2.3	18.9476	12	1	5.3847	39.1	37.7	1.96937		10.0891	40.7476	1506843	4.2	31.1	17.7	30.9	2.7	326.4	39	97.2	71.8	70.8	57.9	51.6	89.5	78.3	78.1	81	66.4	81.3	0.rural	8.33
631	krishnag	Tamil Nadu	33	0.009153	0.9153	38.2	10.2252	19.2809	81.6	1.06946	21.8194	37.6395	33.1	3	20.4221	12	1	5.67931	36.8	43.8	2.0246		9.76513	39.6003	1879809	1.2	26.6	14	29.3	0.9	358.4	38.2	92	62.4	73.2	52.1	81.6	96.4	84.4	82.9	90.3	78.3	65.6	0.rural	16.31
632	coimbato	Tamil Nadu	33	0.0281577	2.81577	43.4	7.54662	15.3191	80.7	1.02491	24.2703	16.2345	36.7	6.1	13.0704	12	0	4.96128	23.8	57.6	1.78701		10.0723	38.7316	3458045	0.8	9	6.7	9.8	2.8	721.4	43.4	95.7	85.1	76	43.3	80.7	97.7	87.6	91.7	93	83.3	61.7	1.urban	12.17
633	tiruppur	Tamil Nadu	33	0.008869	0.8869	40.5	7.28503	13.1728	93.2	0	23.3555	7.72884	34.5	1.2	6.55179	12	0	4.22814	29	51.6	1.78949		9.20934	32.0777	2479052	0.2	15.4	9.9	16.2	0.9	462.4	40.5	97.6	90.5	62.5	51.7	93.2	100	97.9	97.9	93.2	78.5	89.7	1.urban	9.11
634	yanam	Puducherry	34	0.0176841	1.76841	43.7	3.75678	23.7039	88.3	0	22.8724	10.6506	33.3	0	5.48024	14	0	5.55397	29.4	73.1	1.89237		9.41299	20.7598	55626	0	6.5	6	10.8	1.8	1469.6	43.7	95.3	92.4	42.2	38.2	88.3	98.1	94.6	96.2	89.9	90.8	69.2	1.urban	14.25
635	puducher	Puducherry	34	0.0267797	2.67797	40.2	12.8616	15.2586	91.9	0	24.461	12.2081	13.5	1	11.4079	12	0	5.26122	23.5	62.5	1.78705		11.183	20.9749	950289	0	6.5	5.5	8.3	2.7	3095.8	40.2	95	86.9	31.2	44.6	91.9	100	96.5	97	96.2	90.2	76.1	1.urban	13.02
636	mahe	Puducherry	34	0.0419011	4.19011	33.4	3.47499	7.86949	90.6	0	24.8705	11.6857	33.3	0	0	18	0	7.03196	12.8	98.2	1.78494		13.0241	1.10115	41816	0	0.3	0.2	0.4	4.2	4144.5	33.4	89.9	86.9	43.8	41.3	90.6	98.3	95.5	98.3	93.4	95.6	75.3	1.urban	19.33
637	karaikal	Puducherry	34	0.0412913	4.12913	35.5	8.093	17.4131	89.6	0	23.681	23.5327	11.1	2.3	13.9068	12	0	5.6805	22.6	69.1	1.78549		11.3569	27.3873	200222	0	7.7	6.5	11.2	4.1	1269	35.5	98.1	73.1	36	48.4	89.6	100	91.5	92	93.7	85.4	71.8	1.urban	10.39
638	nicobars	Andaman & Nicobar Island	35	0.013646	1.3646	10.3	5.12771	20.5267	45.5	79.4601	23.6361	71.3928	100	71.4	9.14405	9	1	7.39369	31.2	86.7	2.20518		8.66319	91.5701	36842	64.3	1.5	0.7	2	1.4	20.5	10.3	99.8	39.3	4.3	50.5	45.5	61.1	56.8	55.9	46.9	44.4	71.6	0.rural	4.06
639	north &	Andaman & Nicobar Island	35	0.0041043	0.41043	18.6	4.90184	16.2985	89.1	21.8636	23.0609	66.4889	60	32.2	40.5331	17	1	5.29985	25.5	49.8	1.81221		8.5737	4.06129	105597	0.7	12	1.8	18.1	0.4	30.8	18.6	90.3	35.5	3.2	47.3	89.1	95.4	93.6	95.4	90.9	93.6	59.8	0.rural	15.36
640	south an	Andaman & Nicobar Island	35	0.0194227	1.94227	16.8	5.50641	15.2927	69.1	10.9566	22.6732	24.0814	57.9	18.4	7.22952	14	0	5.78215	20.1	83.6	1.77926		9.44618	7.98367	238142	1.7	3.4	1.1	4.8	1.9	95.5	16.8	95.5	77.3	6.8	49.6	69.1	86.6	82.3	81	73.1	82.3	73.3	1.urban	19.1
